# Supplementary material for: 2,2′-(Propane-1,3-di­yl)bis­(2H-indazole)
Source: Acta Crystallogr Sect E Struct Rep Online. 2011 Jul 30;67(Pt 8):o2144. doi: 10.1107/S1600536811029011 (PMC3213583; doi:10.1107/S1600536811029011)
Supplement: Supplementary file 1 [file e-67-o2144-sup1.cif]

##############################################################################
#                                                                            #
# This CIF contains the data in a paper accepted for publication in          #
# Acta Crystallographica Section E. It conforms to the requirements of       #
# Notes for Authors for Acta Crystallographica Section E, and has been       #
# peer reviewed under the auspices of the IUCr Commission on Journals.       #
#                                                                            #
# Full details of the Crystallographic Information File format               #
# are given in the paper "The Crystallographic Information File (CIF):       #
# a New Standard Archive File for Crystallography" by S. R. Hall, F. H.      #
# Allen and I. D. Brown [Acta Cryst. (1991), A47, 655-685].                  #
#                                                                            #
# The current version of the core CIF dictionary is obtainable from          #
# ftp://ftp.iucr.org/pub/cif_core.dic.                                       #
#                                                                            #
# Software is freely available for graphical display of the structure(s)     #
# in this CIF. For information consult the CIF software page                 #
# http://www.iucr.org/resources/cif/software.                                #
#                                                                            #
# This file may be used for bona fide research purposes within the           #
# scientific community so long as proper attribution is given to the journal # 
# article from which it was obtained.                                        #
#                                                                            #
##############################################################################
data_I
_audit_creation_method     SHELXTL-Plus
_chemical_name_systematic
;
2,2'-(Propane-1,3-diyl)bis(2<i>H</i>-indazole)
;
_chemical_name_common     ?
_chemical_formula_moiety     'C17 H16 N4'
_chemical_formula_sum     'C17 H16 N4'
_chemical_formula_iupac     'C17 H16 N4'
_chemical_formula_weight     276.34
_chemical_melting_point     389
_symmetry_cell_setting     orthorhombic
_symmetry_space_group_name_H-M     'P b c a'
_symmetry_space_group_name_Hall     '-P 2ac 2ab'
loop_
    _symmetry_equiv_pos_as_xyz
    'x, y, z'
    '-x+1/2, -y, z+1/2'
    '-x, y+1/2, -z+1/2'
    'x+1/2, -y+1/2, -z'
    '-x, -y, -z'
    'x-1/2, y, -z-1/2'
    'x, -y-1/2, z-1/2'
    '-x-1/2, y-1/2, z'
_cell_length_a     8.182(2)
_cell_length_b     10.549(4)
_cell_length_c     34.179(9)
_cell_angle_alpha     90.00
_cell_angle_beta     90.00
_cell_angle_gamma     90.00
_cell_volume     2950.1(16)
_cell_formula_units_Z     8
_cell_measurement_reflns_used     77
_cell_measurement_theta_min     4.58
_cell_measurement_theta_max     12.36
_cell_measurement_temperature     298(2)
_exptl_crystal_description     Prism
_exptl_crystal_colour     Yellow
_exptl_crystal_size_max     0.60
_exptl_crystal_size_mid     0.40
_exptl_crystal_size_min     0.18
_exptl_crystal_density_diffrn     1.244
_exptl_crystal_density_meas     ?
_exptl_crystal_density_method     'not measured'
_exptl_crystal_F_000     1168
_exptl_absorpt_coefficient_mu     0.077
_exptl_absorpt_correction_type     none
_exptl_absorpt_process_details     ?
_exptl_absorpt_correction_T_min     ?
_exptl_absorpt_correction_T_max     ?
_exptl_special_details     ?
_diffrn_ambient_temperature     298(2)
_diffrn_radiation_type     MoK\a
_diffrn_radiation_wavelength     0.71073
_diffrn_radiation_source     'fine-focus sealed tube'
_diffrn_radiation_monochromator     graphite
_diffrn_measurement_device_type     'Siemens P4'
_diffrn_measurement_method     \w
_diffrn_detector_area_resol_mean     ?
_diffrn_reflns_number     8195
_diffrn_reflns_av_R_equivalents     0.0420
_diffrn_reflns_av_sigmaI/netI     0.0320
_diffrn_reflns_theta_min     2.38
_diffrn_reflns_theta_max     25.10
_diffrn_reflns_theta_full     25.10
_diffrn_measured_fraction_theta_max     0.999
_diffrn_measured_fraction_theta_full     0.999
_diffrn_reflns_limit_h_min     -9
_diffrn_reflns_limit_h_max     8
_diffrn_reflns_limit_k_min     -12
_diffrn_reflns_limit_k_max     12
_diffrn_reflns_limit_l_min     -40
_diffrn_reflns_limit_l_max     40
_diffrn_standards_number     3
_diffrn_standards_interval_count     97
_diffrn_standards_interval_time     ?
_diffrn_standards_decay_%     1.5
loop_
    _diffrn_standard_refln_index_h
    _diffrn_standard_refln_index_k
    _diffrn_standard_refln_index_l
    1 2 2
    1 2 -2
    -1 2 2
_refine_special_details     ?
_reflns_number_total     2621
_reflns_number_gt     1607
_reflns_threshold_expression     I>2\s(I)
_refine_ls_structure_factor_coef     Fsqd
_refine_ls_matrix_type     full
_refine_ls_R_factor_all     0.0894
_refine_ls_R_factor_gt     0.0488
_refine_ls_wR_factor_gt     0.1190
_refine_ls_wR_factor_ref     0.1619
_refine_ls_goodness_of_fit_ref     1.101
_refine_ls_restrained_S_all     1.101
_refine_ls_number_reflns     2621
_refine_ls_number_parameters     191
_refine_ls_number_restraints     0
_refine_ls_number_constraints     0
_refine_ls_hydrogen_treatment     constr
_refine_ls_weighting_scheme     calc
_refine_ls_weighting_details
         'calc w=1/[\s^2^(Fo^2^)+(0.0659P)^2^+0.9616P] where P=(Fo^2^+2Fc^2^)/3'
_atom_sites_solution_hydrogens     geom
_atom_sites_solution_primary     direct
_atom_sites_solution_secondary     difmap
_refine_ls_shift/su_max     0.000
_refine_ls_shift/su_mean     0.000
_refine_diff_density_max     0.204
_refine_diff_density_min     -0.209
_refine_ls_extinction_method     'SHELXL97 (Sheldrick, 2008)'
_refine_ls_extinction_coef     0.0159(17)
_refine_ls_extinction_expression
                                  'Fc^*^=kFc[1+0.001xFc^2^\l^3^/sin(2\q)]^-1/4^'
loop_
    _atom_type_symbol
    _atom_type_description
    _atom_type_scat_dispersion_real
    _atom_type_scat_dispersion_imag
    _atom_type_scat_source
    'C' 'C' 0.0033 0.0016
                         'International Tables Vol C Tables 4.2.6.8 and 6.1.1.4'
    'H' 'H' 0.0000 0.0000
                         'International Tables Vol C Tables 4.2.6.8 and 6.1.1.4'
    'N' 'N' 0.0061 0.0033
                         'International Tables Vol C Tables 4.2.6.8 and 6.1.1.4'
_computing_data_collection     'XSCANS (Siemens, 1996)'
_computing_cell_refinement     'XSCANS (Siemens, 1996)'
_computing_data_reduction     'XSCANS (Siemens, 1996)'
_computing_structure_solution     'SHELXS97 (Sheldrick, 2008)'
_computing_structure_refinement     'SHELXL97 (Sheldrick, 2008)'
_computing_molecular_graphics
            'SHELXTL (Sheldrick, 2008) and Mercury (Macrae <i>et al.</i>, 2006)'
_computing_publication_material     'SHELXL97 (Sheldrick, 2008)'
loop_
    _atom_site_type_symbol
    _atom_site_label
    _atom_site_fract_x
    _atom_site_fract_y
    _atom_site_fract_z
    _atom_site_U_iso_or_equiv
    _atom_site_adp_type
    _atom_site_calc_flag
    _atom_site_refinement_flags
    _atom_site_occupancy
    _atom_site_symmetry_multiplicity
    _atom_site_disorder_assembly
    _atom_site_disorder_group
    N N1 0.3628(3) 0.67210(17) 0.33910(5) 0.0640(6) Uani d . 1 1 . .
    N N2 0.2422(2) 0.75293(17) 0.34924(5) 0.0563(5) Uani d . 1 1 . .
    C C1 0.2608(3) 0.8690(2) 0.33476(6) 0.0622(7) Uani d . 1 1 . .
    H H1A 0.1914 0.9378 0.3385 0.075 Uiso calc R 1 1 . .
    C C2 0.4896(4) 0.9559(3) 0.29004(7) 0.0773(8) Uani d . 1 1 . .
    H H2A 0.4529 1.0390 0.2876 0.093 Uiso calc R 1 1 . .
    C C3 0.6261(5) 0.9172(3) 0.27178(8) 0.0902(10) Uani d . 1 1 . .
    H H3A 0.6828 0.9744 0.2561 0.108 Uiso calc R 1 1 . .
    C C4 0.6856(4) 0.7935(4) 0.27562(9) 0.0986(11) Uani d . 1 1 . .
    H H4A 0.7815 0.7708 0.2628 0.118 Uiso calc R 1 1 . .
    C C5 0.6062(4) 0.7056(3) 0.29769(8) 0.0847(9) Uani d . 1 1 . .
    H H5A 0.6463 0.6235 0.3002 0.102 Uiso calc R 1 1 . .
    C C6 0.4614(3) 0.7431(2) 0.31655(6) 0.0610(7) Uani d . 1 1 . .
    C C7 0.4032(3) 0.8675(2) 0.31308(6) 0.0604(7) Uani d . 1 1 . .
    C C8 0.1158(3) 0.7097(2) 0.37586(6) 0.0639(7) Uani d . 1 1 . .
    H H8A 0.0822 0.6247 0.3686 0.077 Uiso calc R 1 1 . .
    H H8B 0.0214 0.7649 0.3737 0.077 Uiso calc R 1 1 . .
    C C9 0.1757(3) 0.7094(2) 0.41760(7) 0.0646(7) Uani d . 1 1 . .
    H H9A 0.2737 0.6582 0.4195 0.078 Uiso calc R 1 1 . .
    H H9B 0.2031 0.7952 0.4254 0.078 Uiso calc R 1 1 . .
    C C10 0.0474(3) 0.6575(3) 0.44453(6) 0.0671(7) Uani d . 1 1 . .
    H H10B -0.0458 0.7143 0.4447 0.080 Uiso calc R 1 1 . .
    H H10C 0.0109 0.5760 0.4348 0.080 Uiso calc R 1 1 . .
    N N11 0.2399(2) 0.56892(18) 0.49101(5) 0.0611(6) Uani d . 1 1 . .
    N N12 0.1075(2) 0.64232(18) 0.48438(5) 0.0571(5) Uani d . 1 1 . .
    C C11 0.0399(3) 0.6887(2) 0.51674(7) 0.0615(7) Uani d . 1 1 . .
    H H11B -0.0516 0.7409 0.5181 0.074 Uiso calc R 1 1 . .
    C C12 0.1239(4) 0.6545(2) 0.58912(7) 0.0696(7) Uani d . 1 1 . .
    H H12B 0.0444 0.7040 0.6012 0.083 Uiso calc R 1 1 . .
    C C13 0.2351(3) 0.5902(3) 0.61062(7) 0.0699(7) Uani d . 1 1 . .
    H H13B 0.2306 0.5947 0.6378 0.084 Uiso calc R 1 1 . .
    C C14 0.3567(3) 0.5170(2) 0.59287(8) 0.0707(7) Uani d . 1 1 . .
    H H14C 0.4308 0.4737 0.6086 0.085 Uiso calc R 1 1 . .
    C C15 0.3702(3) 0.5070(2) 0.55328(7) 0.0683(7) Uani d . 1 1 . .
    H H15B 0.4538 0.4603 0.5418 0.082 Uiso calc R 1 1 . .
    C C16 0.2530(3) 0.5701(2) 0.53037(6) 0.0533(6) Uani d . 1 1 . .
    C C17 0.1312(3) 0.6448(2) 0.54797(7) 0.0555(6) Uani d . 1 1 . .
loop_
    _atom_site_aniso_label
    _atom_site_aniso_U_11
    _atom_site_aniso_U_22
    _atom_site_aniso_U_33
    _atom_site_aniso_U_12
    _atom_site_aniso_U_13
    _atom_site_aniso_U_23
    N1 0.0772(15) 0.0555(11) 0.0593(11) 0.0036(11) 0.0102(11) 0.0011(9)
    N2 0.0647(13) 0.0543(10) 0.0499(10) 0.0009(10) 0.0040(10) 0.0007(8)
    C1 0.0780(18) 0.0525(13) 0.0560(13) 0.0050(12) -0.0062(14) 0.0031(10)
    C2 0.107(2) 0.0695(16) 0.0558(14) -0.0202(17) -0.0037(16) 0.0056(12)
    C3 0.113(3) 0.095(2) 0.0633(17) -0.036(2) 0.0138(18) 0.0004(15)
    C4 0.100(3) 0.118(3) 0.0780(19) -0.011(2) 0.0320(18) -0.0046(19)
    C5 0.095(2) 0.0832(19) 0.0754(17) 0.0069(18) 0.0252(17) -0.0047(15)
    C6 0.0760(17) 0.0596(14) 0.0474(12) -0.0041(13) 0.0039(12) -0.0038(10)
    C7 0.0796(18) 0.0570(13) 0.0447(12) -0.0064(13) -0.0031(12) 0.0003(10)
    C8 0.0633(16) 0.0713(15) 0.0572(13) -0.0018(13) 0.0053(12) 0.0041(11)
    C9 0.0662(17) 0.0707(15) 0.0570(13) -0.0090(13) 0.0045(12) 0.0051(12)
    C10 0.0665(17) 0.0764(16) 0.0583(14) -0.0086(14) 0.0020(13) 0.0044(12)
    N11 0.0601(13) 0.0607(12) 0.0626(11) 0.0070(10) 0.0088(10) 0.0013(9)
    N12 0.0542(12) 0.0595(11) 0.0576(11) 0.0007(10) 0.0071(10) 0.0047(9)
    C11 0.0608(16) 0.0610(14) 0.0628(15) 0.0081(12) 0.0103(12) 0.0004(11)
    C12 0.0737(18) 0.0719(16) 0.0631(15) 0.0076(15) 0.0085(14) -0.0050(12)
    C13 0.0792(19) 0.0731(16) 0.0574(13) 0.0005(16) -0.0023(14) 0.0011(12)
    C14 0.0732(19) 0.0667(15) 0.0724(16) 0.0059(14) -0.0063(14) 0.0087(13)
    C15 0.0687(17) 0.0639(14) 0.0724(16) 0.0098(13) 0.0054(14) 0.0012(12)
    C16 0.0535(14) 0.0470(11) 0.0593(13) -0.0014(11) 0.0061(11) 0.0023(10)
    C17 0.0570(15) 0.0505(12) 0.0590(13) 0.0018(11) 0.0072(12) 0.0015(10)
_geom_special_details     ?
loop_
    _geom_bond_atom_site_label_1
    _geom_bond_atom_site_label_2
    _geom_bond_site_symmetry_2
    _geom_bond_distance
    _geom_bond_publ_flag
    N1 C6 . 1.343(3) ?
    N1 N2 . 1.350(3) ?
    N2 C1 . 1.329(3) ?
    N2 C8 . 1.451(3) ?
    C1 C7 . 1.381(4) ?
    C1 H1A . 0.9300 ?
    C2 C3 . 1.343(4) ?
    C2 C7 . 1.410(3) ?
    C2 H2A . 0.9300 ?
    C3 C4 . 1.400(5) ?
    C3 H3A . 0.9300 ?
    C4 C5 . 1.360(4) ?
    C4 H4A . 0.9300 ?
    C5 C6 . 1.406(4) ?
    C5 H5A . 0.9300 ?
    C6 C7 . 1.401(3) ?
    C8 C9 . 1.509(3) ?
    C8 H8A . 0.9700 ?
    C8 H8B . 0.9700 ?
    C9 C10 . 1.499(3) ?
    C9 H9A . 0.9700 ?
    C9 H9B . 0.9700 ?
    C10 N12 . 1.457(3) ?
    C10 H10B . 0.9700 ?
    C10 H10C . 0.9700 ?
    N11 C16 . 1.350(3) ?
    N11 N12 . 1.351(3) ?
    N12 C11 . 1.330(3) ?
    C11 C17 . 1.383(3) ?
    C11 H11B . 0.9300 ?
    C12 C13 . 1.353(4) ?
    C12 C17 . 1.411(3) ?
    C12 H12B . 0.9300 ?
    C13 C14 . 1.398(4) ?
    C13 H13B . 0.9300 ?
    C14 C15 . 1.362(4) ?
    C14 H14C . 0.9300 ?
    C15 C16 . 1.405(3) ?
    C15 H15B . 0.9300 ?
    C16 C17 . 1.406(3) ?
loop_
    _geom_angle_atom_site_label_1
    _geom_angle_atom_site_label_2
    _geom_angle_atom_site_label_3
    _geom_angle_site_symmetry_1
    _geom_angle_site_symmetry_3
    _geom_angle
    _geom_angle_publ_flag
    C6 N1 N2 . . 103.55(18) ?
    C1 N2 N1 . . 113.7(2) ?
    C1 N2 C8 . . 127.2(2) ?
    N1 N2 C8 . . 118.95(18) ?
    N2 C1 C7 . . 106.6(2) ?
    N2 C1 H1A . . 126.7 ?
    C7 C1 H1A . . 126.7 ?
    C3 C2 C7 . . 118.4(3) ?
    C3 C2 H2A . . 120.8 ?
    C7 C2 H2A . . 120.8 ?
    C2 C3 C4 . . 121.9(3) ?
    C2 C3 H3A . . 119.0 ?
    C4 C3 H3A . . 119.0 ?
    C5 C4 C3 . . 121.5(3) ?
    C5 C4 H4A . . 119.3 ?
    C3 C4 H4A . . 119.3 ?
    C4 C5 C6 . . 117.7(3) ?
    C4 C5 H5A . . 121.1 ?
    C6 C5 H5A . . 121.1 ?
    N1 C6 C7 . . 111.5(2) ?
    N1 C6 C5 . . 127.7(2) ?
    C7 C6 C5 . . 120.7(2) ?
    C1 C7 C6 . . 104.6(2) ?
    C1 C7 C2 . . 135.6(3) ?
    C6 C7 C2 . . 119.8(3) ?
    N2 C8 C9 . . 111.3(2) ?
    N2 C8 H8A . . 109.4 ?
    C9 C8 H8A . . 109.4 ?
    N2 C8 H8B . . 109.4 ?
    C9 C8 H8B . . 109.4 ?
    H8A C8 H8B . . 108.0 ?
    C10 C9 C8 . . 110.7(2) ?
    C10 C9 H9A . . 109.5 ?
    C8 C9 H9A . . 109.5 ?
    C10 C9 H9B . . 109.5 ?
    C8 C9 H9B . . 109.5 ?
    H9A C9 H9B . . 108.1 ?
    N12 C10 C9 . . 112.2(2) ?
    N12 C10 H10B . . 109.2 ?
    C9 C10 H10B . . 109.2 ?
    N12 C10 H10C . . 109.2 ?
    C9 C10 H10C . . 109.2 ?
    H10B C10 H10C . . 107.9 ?
    C16 N11 N12 . . 103.05(18) ?
    C11 N12 N11 . . 113.89(19) ?
    C11 N12 C10 . . 126.6(2) ?
    N11 N12 C10 . . 119.37(19) ?
    N12 C11 C17 . . 107.1(2) ?
    N12 C11 H11B . . 126.5 ?
    C17 C11 H11B . . 126.5 ?
    C13 C12 C17 . . 118.5(2) ?
    C13 C12 H12B . . 120.8 ?
    C17 C12 H12B . . 120.8 ?
    C12 C13 C14 . . 121.4(2) ?
    C12 C13 H13B . . 119.3 ?
    C14 C13 H13B . . 119.3 ?
    C15 C14 C13 . . 122.1(2) ?
    C15 C14 H14C . . 118.9 ?
    C13 C14 H14C . . 118.9 ?
    C14 C15 C16 . . 117.5(2) ?
    C14 C15 H15B . . 121.2 ?
    C16 C15 H15B . . 121.2 ?
    N11 C16 C15 . . 127.3(2) ?
    N11 C16 C17 . . 112.0(2) ?
    C15 C16 C17 . . 120.7(2) ?
    C11 C17 C16 . . 103.9(2) ?
    C11 C17 C12 . . 136.2(2) ?
    C16 C17 C12 . . 119.8(2) ?
loop_
    _geom_torsion_atom_site_label_1
    _geom_torsion_atom_site_label_2
    _geom_torsion_atom_site_label_3
    _geom_torsion_atom_site_label_4
    _geom_torsion_site_symmetry_1
    _geom_torsion_site_symmetry_2
    _geom_torsion_site_symmetry_3
    _geom_torsion_site_symmetry_4
    _geom_torsion
    _geom_torsion_publ_flag
    C6 N1 N2 C1 . . . . -0.6(2) ?
    C6 N1 N2 C8 . . . . -176.64(19) ?
    N1 N2 C1 C7 . . . . 0.3(3) ?
    C8 N2 C1 C7 . . . . 176.0(2) ?
    C7 C2 C3 C4 . . . . -1.2(4) ?
    C2 C3 C4 C5 . . . . 1.0(5) ?
    C3 C4 C5 C6 . . . . 0.2(5) ?
    N2 N1 C6 C7 . . . . 0.6(3) ?
    N2 N1 C6 C5 . . . . -179.3(2) ?
    C4 C5 C6 N1 . . . . 178.9(3) ?
    C4 C5 C6 C7 . . . . -1.0(4) ?
    N2 C1 C7 C6 . . . . 0.1(2) ?
    N2 C1 C7 C2 . . . . 178.5(3) ?
    N1 C6 C7 C1 . . . . -0.5(3) ?
    C5 C6 C7 C1 . . . . 179.5(2) ?
    N1 C6 C7 C2 . . . . -179.2(2) ?
    C5 C6 C7 C2 . . . . 0.8(4) ?
    C3 C2 C7 C1 . . . . -177.9(3) ?
    C3 C2 C7 C6 . . . . 0.4(4) ?
    C1 N2 C8 C9 . . . . -97.6(3) ?
    N1 N2 C8 C9 . . . . 77.9(3) ?
    N2 C8 C9 C10 . . . . -176.7(2) ?
    C8 C9 C10 N12 . . . . 173.5(2) ?
    C16 N11 N12 C11 . . . . 0.5(3) ?
    C16 N11 N12 C10 . . . . -176.1(2) ?
    C9 C10 N12 C11 . . . . 126.4(3) ?
    C9 C10 N12 N11 . . . . -57.4(3) ?
    N11 N12 C11 C17 . . . . 0.0(3) ?
    C10 N12 C11 C17 . . . . 176.3(2) ?
    C17 C12 C13 C14 . . . . 1.0(4) ?
    C12 C13 C14 C15 . . . . 0.3(4) ?
    C13 C14 C15 C16 . . . . -2.1(4) ?
    N12 N11 C16 C15 . . . . 179.2(2) ?
    N12 N11 C16 C17 . . . . -0.8(2) ?
    C14 C15 C16 N11 . . . . -177.3(2) ?
    C14 C15 C16 C17 . . . . 2.7(4) ?
    N12 C11 C17 C16 . . . . -0.5(3) ?
    N12 C11 C17 C12 . . . . -177.6(3) ?
    N11 C16 C17 C11 . . . . 0.8(3) ?
    C15 C16 C17 C11 . . . . -179.2(2) ?
    N11 C16 C17 C12 . . . . 178.5(2) ?
    C15 C16 C17 C12 . . . . -1.5(3) ?
    C13 C12 C17 C11 . . . . 176.4(3) ?
    C13 C12 C17 C16 . . . . -0.4(4) ?
_iucr_refine_instructions_details
;
TITL 2hin in Pbca LAST sin corr.
CELL 0.71073   8.1825  10.5485  34.1788  90.000  90.000  90.000
ZERR    8.00   0.0023   0.0038   0.0093   0.000   0.000   0.000
LATT  1
SYMM 0.5-X, -Y, 0.5+Z
SYMM -X, 0.5+Y, 0.5-Z
SYMM 0.5+X, 0.5-Y, -Z
SFAC C H N
UNIT 136 128 32
TEMP 25
ACTA
OMIT     6   3  12
OMIT     5   3  25
CONF
HTAB
L.S. 12
BOND $H
FMAP 2
PLAN 10
WGHT    0.065900    0.961600
EXTI    0.015931
FVAR       0.26654
N1    3    0.362833    0.672099    0.339096    11.00000    0.07717    0.05547 =
         0.05930    0.00110    0.01022    0.00363
N2    3    0.242187    0.752935    0.349236    11.00000    0.06472    0.05426 =
         0.04993    0.00075    0.00396    0.00085
C1    1    0.260758    0.868988    0.334765    11.00000    0.07802    0.05252 =
         0.05601    0.00313   -0.00619    0.00497
AFIX  43
H1A   2    0.191404    0.937775    0.338507    11.00000   -1.20000
AFIX   0
C2    1    0.489620    0.955891    0.290045    11.00000    0.10678    0.06945 =
         0.05580    0.00560   -0.00373   -0.02015
AFIX  43
H2A   2    0.452950    1.038954    0.287568    11.00000   -1.20000
AFIX   0
C3    1    0.626120    0.917235    0.271777    11.00000    0.11290    0.09451 =
         0.06326    0.00042    0.01380   -0.03560
AFIX  43
H3A   2    0.682794    0.974379    0.256116    11.00000   -1.20000
AFIX   0
C4    1    0.685555    0.793454    0.275623    11.00000    0.09972    0.11804 =
         0.07800   -0.00461    0.03197   -0.01082
AFIX  43
H4A   2    0.781454    0.770782    0.262804    11.00000   -1.20000
AFIX   0
C5    1    0.606177    0.705565    0.297694    11.00000    0.09549    0.08319 =
         0.07543   -0.00469    0.02523    0.00689
AFIX  43
H5A   2    0.646331    0.623494    0.300221    11.00000   -1.20000
AFIX   0
C6    1    0.461372    0.743070    0.316551    11.00000    0.07599    0.05961 =
         0.04737   -0.00379    0.00389   -0.00410
C7    1    0.403216    0.867472    0.313077    11.00000    0.07955    0.05701 =
         0.04468    0.00033   -0.00306   -0.00643
C8    1    0.115806    0.709744    0.375859    11.00000    0.06332    0.07129 =
         0.05723    0.00409    0.00526   -0.00180
AFIX  23
H8A   2    0.082215    0.624749    0.368602    11.00000   -1.20000
H8B   2    0.021365    0.764883    0.373701    11.00000   -1.20000
AFIX   0
C9    1    0.175658    0.709435    0.417604    11.00000    0.06620    0.07070 =
         0.05704    0.00513    0.00452   -0.00899
AFIX  23
H9A   2    0.273732    0.658154    0.419523    11.00000   -1.20000
H9B   2    0.203100    0.795230    0.425424    11.00000   -1.20000
AFIX   0
C10   1    0.047427    0.657508    0.444531    11.00000    0.06653    0.07639 =
         0.05827    0.00442    0.00199   -0.00858
AFIX  23
H10B  2   -0.045830    0.714276    0.444682    11.00000   -1.20000
H10C  2    0.010907    0.575954    0.434760    11.00000   -1.20000
AFIX   0
N11   3    0.239863    0.568924    0.491013    11.00000    0.06009    0.06070 =
         0.06262    0.00130    0.00883    0.00696
N12   3    0.107471    0.642316    0.484383    11.00000    0.05422    0.05950 =
         0.05756    0.00475    0.00713    0.00075
C11   1    0.039883    0.688737    0.516740    11.00000    0.06082    0.06100 =
         0.06279    0.00040    0.01026    0.00814
AFIX  43
H11B  2   -0.051556    0.740912    0.518105    11.00000   -1.20000
AFIX   0
C12   1    0.123852    0.654506    0.589119    11.00000    0.07374    0.07189 =
         0.06309   -0.00504    0.00847    0.00765
AFIX  43
H12B  2    0.044384    0.703992    0.601168    11.00000   -1.20000
AFIX   0
C13   1    0.235094    0.590152    0.610623    11.00000    0.07922    0.07314 =
         0.05741    0.00112   -0.00228    0.00049
AFIX  43
H13B  2    0.230581    0.594677    0.637775    11.00000   -1.20000
AFIX   0
C14   1    0.356706    0.516982    0.592869    11.00000    0.07315    0.06668 =
         0.07239    0.00873   -0.00631    0.00594
AFIX  43
H14C  2    0.430793    0.473713    0.608600    11.00000   -1.20000
AFIX   0
C15   1    0.370151    0.507038    0.553282    11.00000    0.06871    0.06392 =
         0.07235    0.00118    0.00539    0.00984
AFIX  43
H15B  2    0.453774    0.460259    0.541830    11.00000   -1.20000
AFIX   0
C16   1    0.252980    0.570084    0.530372    11.00000    0.05348    0.04699 =
         0.05931    0.00231    0.00607   -0.00141
C17   1    0.131171    0.644815    0.547972    11.00000    0.05696    0.05052 =
         0.05903    0.00148    0.00724    0.00185
HKLF 4
REM  2hin in Pbca LAST sin corr.
REM R1 =  0.0488 for   1607 Fo > 4sig(Fo)  and  0.0894 for all   2621 data
REM    191 parameters refined using      0 restraints
END
WGHT      0.0713      0.8005
REM Highest difference peak  0.204,  deepest hole -0.209,  1-sigma level  0.045
Q1    1   0.1360  0.6666  0.3400  11.00000  0.05    0.20
Q2    1   0.3682  0.6473  0.5867  11.00000  0.05    0.17
Q3    1   0.3687  0.6273  0.5501  11.00000  0.05    0.17
Q4    1   0.1360  0.6688  0.5623  11.00000  0.05    0.15
Q5    1   0.3694  0.6329  0.5076  11.00000  0.05    0.15
Q6    1   0.1358  0.5157  0.5558  11.00000  0.05    0.15
Q7    1   0.1833  0.6209  0.4147  11.00000  0.05    0.15
Q8    1   0.3718  0.5198  0.5714  11.00000  0.05    0.14
Q9    1   0.2112  0.6188  0.5444  11.00000  0.05    0.14
Q10   1   0.1379  0.5904  0.6064  11.00000  0.05    0.13
;
data_global
_journal_date_recd_electronic     2011-06-14
_journal_date_accepted     2011-07-18
_journal_name_full     'Acta Crystallographica, Section E'
_journal_year     2011
_journal_volume     67
_journal_issue      8
_journal_page_first     o2144
_journal_page_last     o2144
_journal_paper_category     QO
_journal_coeditor_code     AA2015
_publ_contact_author_name     'Sylvain Bernes'
_publ_contact_author_address
;
Divisi\'on de estudios de Posgrado
Facultad de Ciencias Qu\'imicas
Universidad Aut\'onoma de Nuevo Le\'on
Guerrero y Progreso S/N
Col. Trevi\~no
64570 Monterrey, N.L.
Mexico
;
_publ_contact_author_email     'sylvain_bernes@hotmail.com'
_publ_contact_author_fax     ?
_publ_contact_author_phone     '+52 81 83294000x3460'
_publ_section_title
;
2,2'-(Propane-1,3-diyl)bis(2<i>H</i>-indazole)
;
loop_
    _publ_author_name
    _publ_author_address
;
Ovalle, Sa\'ul
;
;
Laboratorio de Qu\'imica Industrial
Centro de Laboratorios Especializados
Facultad de Ciencias Qu\'imicas
Universidad Aut\'onoma de Nuevo Le\'on
Pedro de Alba S/N
66451 San Nicol\'as de los Garza, NL
Mexico
;
;
Bern\`es, Sylvain
;
;
Divisi\'on de Estudios de Posgrado
Facultad de Ciencias Qu\'imicas
Universidad Aut\'onoma de Nuevo Le\'on
Guerrero y Progreso S/N
Col. Trevi\~no
64570 Monterrey, NL
Mexico
;
;
P\'erez Rodr\'iguez, Nancy
;
;
Laboratorio de Qu\'imica Industrial
Centro de Laboratorios Especializados
Facultad de Ciencias Qu\'imicas
Universidad Aut\'onoma de Nuevo Le\'on
Pedro de Alba S/N
66451 San Nicol\'as de los Garza, NL
Mexico
;
;
Elizondo Mart\'inez, Perla
;
;
Laboratorio de Qu\'imica Industrial
Centro de Laboratorios Especializados
Facultad de Ciencias Qu\'imicas
Universidad Aut\'onoma de Nuevo Le\'on
Pedro de Alba S/N
66451 San Nicol\'as de los Garza, NL
Mexico
;
_exptl_special_details     ?
