# Supplementary material for: 2,2′-(Propane-1,3-di­yl)bis­(2H-indazole)
Source: Acta Crystallogr Sect E Struct Rep Online. 2011 Jul 30;67(Pt 8):o2144. doi: 10.1107/S1600536811029011 (PMC3213583; doi:10.1107/S1600536811029011)
Supplement: Supplementary file 2 [file e-67-o2144-Isup2.hkl]

# 
# h,k,l, Fc-squared, Fo-squared, sigma(Fo-squared) and status flag 
# 
data_I
_shelx_title ' 2hin in Pbca LAST sin corr.' 
_shelx_refln_list_code          4 
_shelx_F_calc_maximum      197.59 
_exptl_crystal_F_000      1168.00 
_reflns_d_resolution_high  0.8378 
 
loop_ 
 _symmetry_equiv_pos_as_xyz 
 'x, y, z' 
 '-x+1/2, -y, z+1/2' 
 '-x, y+1/2, -z+1/2' 
 'x+1/2, -y+1/2, -z' 
 '-x, -y, -z' 
 'x-1/2, y, -z-1/2' 
 'x, -y-1/2, z-1/2' 
 '-x-1/2, y-1/2, z' 
 
_cell_length_a     8.1825 
_cell_length_b    10.5485 
_cell_length_c    34.1788 
_cell_angle_alpha  90.000 
_cell_angle_beta   90.000 
_cell_angle_gamma  90.000 
 
_shelx_F_squared_multiplier     1.000 
 
loop_ 
 _refln_index_h 
 _refln_index_k 
 _refln_index_l 
 _refln_F_squared_calc 
 _refln_F_squared_meas 
 _refln_F_squared_sigma 
 _refln_observed_status 
   2   0   0     7211.93     6834.52    209.00 o 
   4   0   0      700.54      873.91     34.76 o 
   6   0   0     1182.28     1350.65     71.24 o 
   8   0   0     1260.54     1610.42     22.70 o 
   2   1   0    32573.81    35241.58    323.57 o 
   4   1   0       96.27       92.46      5.72 o 
   6   1   0       38.50       35.00      6.06 o 
   8   1   0        6.90       -2.70      2.70 o 
   0   2   0    17989.65    15941.95    195.60 o 
   2   2   0      969.52      835.55     17.11 o 
   4   2   0      266.52      279.75      5.90 o 
   6   2   0        0.10        0.67      1.84 o 
   8   2   0       71.78       83.50     23.86 o 
   2   3   0        7.03        9.17      1.28 o 
   4   3   0      305.28      310.94      6.31 o 
   6   3   0        4.94       -0.97      2.06 o 
   8   3   0        1.03       -1.39      3.00 o 
   0   4   0      140.15      156.89      3.62 o 
   2   4   0      281.80      267.23      8.72 o 
   4   4   0      448.14      507.62     11.15 o 
   6   4   0      372.94      436.57     11.41 o 
   8   4   0       40.75       29.07     17.32 o 
   2   5   0      624.26      562.68     14.40 o 
   4   5   0      944.58     1058.53     25.74 o 
   6   5   0       31.16        9.73      2.21 o 
   8   5   0       80.71       81.51      6.74 o 
   0   6   0      189.36      168.58      6.48 o 
   2   6   0     2417.38     2455.10     56.77 o 
   4   6   0     4742.26     5014.46     77.55 o 
   6   6   0      364.97      395.41      8.10 o 
   8   6   0        3.67        1.00      4.22 o 
   2   7   0        5.25        2.21      1.55 o 
   4   7   0      314.93      359.61     10.18 o 
   6   7   0      156.91      157.31      7.12 o 
   8   7   0        3.62        0.50      4.48 o 
   0   8   0       12.94        9.17      2.35 o 
   2   8   0        0.02        1.85      1.87 o 
   4   8   0      181.81      177.75      9.64 o 
   6   8   0       11.63       14.63      5.84 o 
   2   9   0      143.04      136.22      9.59 o 
   4   9   0        6.18        4.42      3.25 o 
   6   9   0       64.16       53.03      5.63 o 
   0  10   0      262.73      263.23      9.70 o 
   2  10   0       10.94       10.36      4.06 o 
   4  10   0       56.12       56.58      5.25 o 
   2  11   0        7.93        3.85      4.12 o 
   4  11   0        0.02       -1.48      3.38 o 
   0  12   0       28.51       28.14      4.21 o 
   2  12   0       27.69       11.98      3.85 o 
   1   1   1     4729.70     4061.29     60.06 o 
   2   1   1      143.61      126.00      1.85 o 
   3   1   1      274.82      235.99      3.82 o 
   4   1   1      573.65      569.75     10.51 o 
   5   1   1        0.93       -0.24      1.10 o 
   6   1   1        4.86        2.51      1.47 o 
   7   1   1      104.98      142.60     14.76 o 
   8   1   1        1.01        0.62      2.28 o 
   9   1   1       20.58       21.87      7.45 o 
   0   2   1    11948.67    10938.59    173.64 o 
   1   2   1    39043.13    47710.60    564.89 o 
   2   2   1     2382.25     1983.44     22.86 o 
   3   2   1     1326.61     1211.34     18.67 o 
   4   2   1      436.68      471.81      7.61 o 
   5   2   1       63.98       54.33      5.16 o 
   6   2   1       85.56       91.39      2.74 o 
   7   2   1      208.85      218.06      4.15 o 
   8   2   1       40.07       55.17      6.59 o 
   9   2   1      140.54      171.99     11.06 o 
   1   3   1    26031.10    28077.54    283.18 o 
   2   3   1      468.56      444.51      7.65 o 
   3   3   1     1858.77     1832.88     22.36 o 
   4   3   1      411.76      428.85      7.32 o 
   5   3   1      696.49      751.47     15.25 o 
   6   3   1       30.58       20.36      8.27 o 
   7   3   1       73.35       60.38     15.61 o 
   8   3   1       87.62       74.00     13.09 o 
   9   3   1        4.66        3.35      4.41 o 
   0   4   1     9442.97     9055.33    143.36 o 
   1   4   1       95.25       84.85      1.92 o 
   2   4   1      123.35      141.53      4.02 o 
   3   4   1     7413.58     7669.54     60.35 o 
   4   4   1      291.99      283.93      4.76 o 
   5   4   1      689.17      745.21     13.72 o 
   6   4   1        0.26        0.49      1.55 o 
   7   4   1      328.47      397.31      8.08 o 
   8   4   1       49.13       60.50      9.60 o 
   9   4   1        3.24       -1.09      4.36 o 
   1   5   1       27.62       33.03      1.69 o 
   2   5   1      457.49      430.68     19.10 o 
   3   5   1      680.79      622.60     12.88 o 
   4   5   1        3.57        2.90      2.01 o 
   5   5   1      124.75       98.16     15.80 o 
   6   5   1       71.30       54.03     10.89 o 
   7   5   1       16.68        5.01      5.08 o 
   8   5   1        0.07        5.93      5.35 o 
   0   6   1      806.82      851.61     18.41 o 
   1   6   1      582.93      594.10     12.38 o 
   2   6   1       87.69       81.12      4.25 o 
   3   6   1      364.26      363.98     10.14 o 
   4   6   1      280.42      309.59     10.62 o 
   5   6   1       60.99       43.60      9.06 o 
   6   6   1       96.93       93.00      7.24 o 
   7   6   1        6.75        1.70      3.36 o 
   8   6   1       14.12       12.90      4.34 o 
   1   7   1       45.81       49.53      2.69 o 
   2   7   1       25.10       21.06      1.97 o 
   3   7   1       40.64       47.71      2.66 o 
   4   7   1       10.36        1.83      1.73 o 
   5   7   1      193.87      217.69      8.69 o 
   6   7   1       47.90       34.99     11.89 o 
   7   7   1        1.01        1.54      3.43 o 
   8   7   1        0.53       -1.69      2.90 o 
   0   8   1      100.21      109.13      4.29 o 
   1   8   1       10.82        7.24      1.51 o 
   2   8   1      155.21      162.92      7.06 o 
   3   8   1      683.96      784.88     22.07 o 
   4   8   1       41.04       33.75      3.31 o 
   5   8   1      144.31      123.28     10.94 o 
   6   8   1        0.40        1.03      2.85 o 
   7   8   1        3.51        3.85      3.59 o 
   1   9   1      110.95      123.98      4.21 o 
   2   9   1      307.89      309.63      9.62 o 
   3   9   1        5.92        6.84      2.93 o 
   4   9   1        5.25        5.09      3.12 o 
   5   9   1        0.82        1.97      2.96 o 
   6   9   1       75.16       83.80     15.87 o 
   0  10   1       79.87       81.44      4.20 o 
   1  10   1      140.53      137.61      6.97 o 
   2  10   1       11.48        4.22      4.41 o 
   3  10   1      176.58      181.72     14.66 o 
   4  10   1        0.94        3.38      2.95 o 
   5  10   1      186.19      168.52     12.42 o 
   1  11   1       76.06       85.78      4.62 o 
   2  11   1       39.75       32.45      4.10 o 
   3  11   1      120.50      123.43      5.71 o 
   4  11   1        0.02        0.25      3.04 o 
   0  12   1        8.14        4.90      3.70 o 
   1  12   1       35.89       43.36      7.80 o 
   2  12   1        2.50       -0.59      3.04 o 
   1   0   2     1786.31     1600.02     41.26 o 
   2   0   2      657.29      682.15     15.45 o 
   3   0   2       42.34       24.99      1.52 o 
   4   0   2       33.11       31.48      1.81 o 
   5   0   2     1067.95     1156.58     24.11 o 
   6   0   2      298.22      319.21     12.69 o 
   7   0   2       14.36       11.72     10.89 o 
   8   0   2      113.42       97.84     24.59 o 
   9   0   2        4.40        1.41      6.47 o 
   1   1   2     3948.28     3767.57     54.83 o 
   2   1   2     6503.07     6030.77     86.06 o 
   3   1   2      184.65      185.72      4.40 o 
   4   1   2     1317.46     1287.79     26.44 o 
   5   1   2      147.94      147.75      5.87 o 
   6   1   2       10.83        9.45      4.84 o 
   7   1   2       32.74        8.38      6.77 o 
   8   1   2       26.51       20.61      6.08 o 
   9   1   2        3.84        4.45      4.17 o 
   0   2   2     5186.19     4910.91     62.14 o 
   1   2   2    23808.92    25813.35    562.32 o 
   2   2   2     9518.91     9026.75     81.17 o 
   3   2   2        1.98        0.91      1.15 o 
   4   2   2       41.14       50.69      2.79 o 
   5   2   2        2.78        1.12      1.97 o 
   6   2   2      242.98      232.39      5.51 o 
   7   2   2       54.69       44.84     17.27 o 
   8   2   2       89.23      103.55      5.66 o 
   9   2   2       64.96       90.39      9.15 o 
   1   3   2      226.69      202.46      4.28 o 
   2   3   2      195.35      179.97      3.91 o 
   3   3   2     1092.44     1124.06     20.41 o 
   4   3   2        3.32        3.85      1.73 o 
   5   3   2       10.95       -0.04      3.00 o 
   6   3   2       12.31        0.21      1.96 o 
   7   3   2        1.02        3.11      3.13 o 
   8   3   2       89.58       87.26     19.70 o 
   9   3   2       24.53       14.78      9.29 o 
   0   4   2     2398.46     2237.65     87.41 o 
   1   4   2      118.98       82.22      4.90 o 
   2   4   2      238.63      258.73      5.73 o 
   3   4   2      768.42      798.95     17.24 o 
   4   4   2      198.49      221.09      5.94 o 
   5   4   2      132.51      141.27     16.01 o 
   6   4   2       67.37       72.07     16.39 o 
   7   4   2        0.19        0.43      3.46 o 
   8   4   2        9.59        2.98     12.11 o 
   9   4   2        8.21       13.09     10.13 o 
   1   5   2      332.56      309.94      6.63 o 
   2   5   2     4838.85     4906.54    127.74 o 
   3   5   2     2780.58     3029.30     58.21 o 
   4   5   2      154.23      166.81      3.93 o 
   5   5   2      148.18      137.48     13.11 o 
   6   5   2      328.30      357.89      9.52 o 
   7   5   2       52.70       44.54     25.84 o 
   8   5   2        9.84        8.69      4.36 o 
   0   6   2     1553.57     1722.32     47.73 o 
   1   6   2       56.39       57.40      3.40 o 
   2   6   2     1585.12     1641.87     29.74 o 
   3   6   2       80.02       68.88      3.78 o 
   4   6   2      724.70      756.37     27.97 o 
   5   6   2       37.16       44.60      9.19 o 
   6   6   2       92.92       73.88     12.57 o 
   7   6   2        0.05        1.48      3.33 o 
   8   6   2        0.08       -0.42      3.65 o 
   1   7   2        0.05        0.69      2.13 o 
   2   7   2       25.00       20.03      4.42 o 
   3   7   2        2.52        2.58      1.69 o 
   4   7   2        1.21       -2.06      2.06 o 
   5   7   2        4.06       -3.59      3.59 o 
   6   7   2       18.20       16.82      5.39 o 
   7   7   2       10.41        8.69      5.13 o 
   8   7   2       15.33       12.65      5.91 o 
   0   8   2      163.10      152.29      7.34 o 
   1   8   2       85.34       76.34      2.98 o 
   2   8   2      239.10      232.78      4.45 o 
   3   8   2      172.44      174.39      6.61 o 
   4   8   2     1094.85     1161.78     55.86 o 
   5   8   2      545.19      600.81     29.46 o 
   6   8   2      103.76      106.95     15.05 o 
   7   8   2       16.66       11.19      7.32 o 
   1   9   2       34.28       27.98      2.31 o 
   2   9   2      341.87      332.21     17.30 o 
   3   9   2        1.96        4.70      4.62 o 
   4   9   2       39.03       30.23      6.02 o 
   5   9   2        0.53       -0.90      3.60 o 
   6   9   2       44.11       17.23     11.66 o 
   0  10   2        1.30       -0.43      2.96 o 
   1  10   2      101.92       90.50      5.70 o 
   2  10   2       30.53       21.59      3.78 o 
   3  10   2       18.60       17.86      6.50 o 
   4  10   2       83.71       87.65      6.26 o 
   5  10   2      102.88      104.92     10.89 o 
   1  11   2       55.80       48.28      5.01 o 
   2  11   2       61.40       48.33      4.77 o 
   3  11   2       53.48       43.16      8.15 o 
   4  11   2        0.37       -2.67      2.67 o 
   0  12   2       42.89       31.82      4.51 o 
   1  12   2       21.22       22.25      4.27 o 
   2  12   2        3.30        0.73      2.99 o 
   1   1   3        2.81        1.81      0.62 o 
   2   1   3     4124.08     3626.65     56.20 o 
   3   1   3      195.27      181.48      4.61 o 
   4   1   3       57.67       56.71      2.00 o 
   5   1   3       47.07       44.83     11.01 o 
   6   1   3       51.68       42.42     11.71 o 
   7   1   3        1.43        0.71      1.42 o 
   8   1   3       16.36        6.24      3.91 o 
   9   1   3        1.02        1.48      3.82 o 
   0   2   3      547.48      439.84     16.94 o 
   1   2   3    10337.22    10354.59    162.03 o 
   2   2   3     2191.34     1875.63     32.97 o 
   3   2   3       20.56       28.11      2.01 o 
   4   2   3        2.42        3.04      1.61 o 
   5   2   3     1566.23     1692.20     50.61 o 
   6   2   3       60.20       51.04     15.71 o 
   7   2   3      295.86      336.13      9.09 o 
   8   2   3      104.04      138.56     24.79 o 
   9   2   3       22.07       36.04      7.04 o 
   1   3   3    10555.39    10296.12    172.08 o 
   2   3   3     3697.85     3603.00     55.86 o 
   3   3   3        2.66        2.75      1.30 o 
   4   3   3        1.34       -1.37      1.37 o 
   5   3   3      196.11      233.33     10.57 o 
   6   3   3      648.73      782.99     24.65 o 
   7   3   3      132.44      126.14     54.65 o 
   8   3   3        0.01       -3.28      3.28 o 
   9   3   3        0.03        8.02      5.63 o 
   0   4   3      583.28      501.18     13.35 o 
   1   4   3     1506.59     1354.50     22.37 o 
   2   4   3     2706.67     2539.64     30.23 o 
   3   4   3     1971.60     1978.69     26.33 o 
   4   4   3       79.91       61.59      2.67 o 
   5   4   3        5.55       13.34      6.00 o 
   6   4   3        4.61        1.51      2.78 o 
   7   4   3       82.53       72.18     17.58 o 
   8   4   3        9.57        5.45     12.18 o 
   9   4   3       13.27       19.85      6.48 o 
   1   5   3      886.54      863.24     17.81 o 
   2   5   3     1121.88     1173.55     20.58 o 
   3   5   3       39.16       21.60      2.25 o 
   4   5   3      526.19      609.52     13.02 o 
   5   5   3        1.66       -0.44      1.73 o 
   6   5   3       15.02       -0.34      3.50 o 
   7   5   3        4.88       -3.55      3.55 o 
   8   5   3        3.20       -2.03      3.59 o 
   0   6   3      424.63      401.28     13.22 o 
   1   6   3      387.60      420.11     14.71 o 
   2   6   3      105.11      122.40      3.41 o 
   3   6   3      480.52      471.20      9.77 o 
   4   6   3        0.29       -1.41      1.92 o 
   5   6   3      136.46      142.14     13.71 o 
   6   6   3       91.75      104.20     15.60 o 
   7   6   3       54.04       55.11      9.77 o 
   8   6   3        0.25        3.41      3.88 o 
   1   7   3       29.78       27.17      2.25 o 
   2   7   3      185.16      181.41      4.90 o 
   3   7   3       88.65       65.13      2.95 o 
   4   7   3       83.10       91.93      7.87 o 
   5   7   3       35.13       31.14      6.46 o 
   6   7   3       28.51       13.43      7.09 o 
   7   7   3       30.79        8.57      8.10 o 
   8   7   3        0.67       -1.19      3.83 o 
   0   8   3      120.42      141.74      3.71 o 
   1   8   3       54.70       56.00      2.87 o 
   2   8   3       72.84       78.92      3.97 o 
   3   8   3      160.66      170.83      9.71 o 
   4   8   3      627.69      689.37     36.62 o 
   5   8   3        2.90        5.44      3.65 o 
   6   8   3       70.96       51.86     16.97 o 
   7   8   3        1.07        2.92      3.76 o 
   1   9   3       88.38       86.64      3.06 o 
   2   9   3      214.04      237.98     13.22 o 
   3   9   3      165.63      184.61      7.98 o 
   4   9   3       61.95       53.07      4.99 o 
   5   9   3       10.24       -0.21      3.53 o 
   6   9   3       48.38       46.28      8.57 o 
   0  10   3        2.71        8.13      2.99 o 
   1  10   3       29.01       22.84      3.70 o 
   2  10   3       16.27       21.08      4.12 o 
   3  10   3       79.37       83.58      5.27 o 
   4  10   3       25.76       23.14      3.92 o 
   5  10   3       66.85       51.97      7.74 o 
   1  11   3        9.25        8.68      3.52 o 
   2  11   3       27.61        6.64      6.51 o 
   3  11   3       13.63        9.11      3.74 o 
   4  11   3        0.71        2.40      3.08 o 
   0  12   3        3.15        4.80      3.27 o 
   1  12   3      134.96      127.87      6.60 o 
   2  12   3        7.36       12.60      3.51 o 
   0   0   4     1446.57     1248.73     15.00 o 
   1   0   4    19656.04    21132.21    521.24 o 
   2   0   4     4288.96     3655.72     56.37 o 
   3   0   4      486.59      536.63     33.38 o 
   4   0   4      183.53      184.15      4.08 o 
   5   0   4       91.93       87.47      7.14 o 
   6   0   4       29.88       33.05     10.13 o 
   7   0   4      421.18      536.34     12.01 o 
   8   0   4        4.70       -0.37      3.33 o 
   9   0   4      289.39      419.65     16.49 o 
   1   1   4    20942.04    22705.17    292.95 o 
   2   1   4     1985.30     1748.24     27.83 o 
   3   1   4      434.82      387.09      8.30 o 
   4   1   4      140.40      153.77      4.56 o 
   5   1   4        4.67        0.73      1.69 o 
   6   1   4        0.07        1.42      1.50 o 
   7   1   4       15.98        8.00      4.23 o 
   8   1   4       13.85        5.00      6.07 o 
   9   1   4        6.46        0.64      4.21 o 
   0   2   4     7690.21     6732.83    143.11 o 
   1   2   4     3467.04     3053.76     50.44 o 
   2   2   4     1990.91     1856.49     25.79 o 
   3   2   4       63.10       66.93      2.29 o 
   4   2   4      301.86      341.85      8.85 o 
   5   2   4      546.87      624.81     23.09 o 
   6   2   4      178.21      179.45      3.99 o 
   7   2   4        1.21       -0.12      2.19 o 
   8   2   4      168.46      168.32     17.89 o 
   9   2   4        3.40        7.32      5.49 o 
   1   3   4        8.04        4.46      1.12 o 
   2   3   4     1906.16     1747.76     45.28 o 
   3   3   4      145.64      117.93      2.97 o 
   4   3   4        7.87        3.25      1.65 o 
   5   3   4       21.19        7.60      6.01 o 
   6   3   4      153.43      150.10     10.84 o 
   7   3   4        6.15       -0.70      3.50 o 
   8   3   4       12.55        1.22      4.57 o 
   9   3   4       19.06       22.24      6.76 o 
   0   4   4     1293.83     1095.75     21.93 o 
   1   4   4      307.17      361.03     15.86 o 
   2   4   4        0.68        1.79      1.27 o 
   3   4   4      215.96      197.37      6.71 o 
   4   4   4      294.24      287.15      5.61 o 
   5   4   4      227.38      253.20      5.04 o 
   6   4   4       15.87        7.75      3.85 o 
   7   4   4       98.97      119.98     22.47 o 
   8   4   4       33.96       13.32     16.89 o 
   9   4   4        9.72       18.16      6.05 o 
   1   5   4      406.53      409.35     20.58 o 
   2   5   4      572.39      574.84     11.28 o 
   3   5   4        0.23        2.52      2.15 o 
   4   5   4       31.63       25.50      9.89 o 
   5   5   4       27.27       11.86      6.40 o 
   6   5   4        3.79        1.78      2.28 o 
   7   5   4      129.21      126.04     42.29 o 
   8   5   4        0.70        5.00      5.91 o 
   0   6   4       23.42       20.99      2.07 o 
   1   6   4      297.21      319.41      6.50 o 
   2   6   4      161.21      153.71      6.61 o 
   3   6   4      815.83      789.40     14.93 o 
   4   6   4      103.72      101.55      5.21 o 
   5   6   4     1324.04     1455.19     18.93 o 
   6   6   4        4.85        3.21      3.52 o 
   7   6   4       16.23        2.32      5.69 o 
   8   6   4       11.48        9.35      9.92 o 
   1   7   4       22.61       21.43      2.11 o 
   2   7   4      131.49      137.31      3.60 o 
   3   7   4       68.50       65.85      3.01 o 
   4   7   4        0.27        1.73      1.84 o 
   5   7   4        2.50        3.08      2.79 o 
   6   7   4       18.59        4.03      9.18 o 
   7   7   4        5.37       -1.86      3.70 o 
   8   7   4        0.80       -3.26      3.26 o 
   0   8   4      785.23      806.36     32.74 o 
   1   8   4      643.67      658.55     11.98 o 
   2   8   4      212.52      212.35      9.60 o 
   3   8   4       41.21       45.61      2.65 o 
   4   8   4      761.42      818.12     28.71 o 
   5   8   4        0.23        4.44      3.08 o 
   6   8   4       76.21       72.30      7.22 o 
   7   8   4        7.83        8.22      4.29 o 
   1   9   4       88.36       86.27      6.56 o 
   2   9   4       19.98       16.20      4.91 o 
   3   9   4      170.15      167.55      6.40 o 
   4   9   4       12.86        4.08      3.29 o 
   5   9   4        0.34       -1.19      3.56 o 
   6   9   4       26.38       15.14     10.66 o 
   0  10   4       25.33       24.66      3.41 o 
   1  10   4      157.84      135.73      6.15 o 
   2  10   4        0.02       -0.29      3.75 o 
   3  10   4        0.84        0.17      3.98 o 
   4  10   4       10.12        8.65      5.82 o 
   5  10   4        0.01        0.46      3.18 o 
   1  11   4        1.10        1.88      3.20 o 
   2  11   4       10.51        7.76      3.55 o 
   3  11   4      110.83      105.94      6.87 o 
   4  11   4        0.89        1.61      3.67 o 
   0  12   4        2.32        1.50      3.54 o 
   1  12   4       44.87       45.25      5.32 o 
   2  12   4        1.00       -0.08      2.94 o 
   1   1   5     8018.27     7516.80    118.71 o 
   2   1   5      269.02      268.01      8.82 o 
   3   1   5        0.06        2.69      0.97 o 
   4   1   5        0.90       -0.09      1.12 o 
   5   1   5       10.29        2.52      2.58 o 
   6   1   5       10.96        1.50      2.66 o 
   7   1   5       10.15        3.44      3.66 o 
   8   1   5        2.23        3.21      2.86 o 
   9   1   5        7.28       -0.44      3.89 o 
   0   2   5     1091.58     1069.75     26.82 o 
   1   2   5      503.65      430.35     13.73 o 
   2   2   5        1.37        1.75      1.07 o 
   3   2   5      225.74      256.61      5.47 o 
   4   2   5     2536.24     2632.00     38.67 o 
   5   2   5       76.05       71.80     15.04 o 
   6   2   5      232.80      304.49      6.57 o 
   7   2   5        2.59        3.63      1.83 o 
   8   2   5       88.02      118.05     15.85 o 
   9   2   5       10.69       11.82      6.05 o 
   1   3   5     1948.72     1829.00     27.60 o 
   2   3   5     1179.90     1192.08     22.19 o 
   3   3   5      879.95      931.72     18.59 o 
   4   3   5       79.89       96.27      3.70 o 
   5   3   5        0.35       -0.48      1.81 o 
   6   3   5      119.78      123.89      4.47 o 
   7   3   5      146.11      182.32     67.14 o 
   8   3   5        0.83       -0.48      3.24 o 
   9   3   5        0.08       -4.79      5.07 o 
   0   4   5      355.10      358.66      7.43 o 
   1   4   5     1727.00     1647.11     24.56 o 
   2   4   5       32.96       33.38      4.64 o 
   3   4   5       41.93       53.43      4.83 o 
   4   4   5      435.25      502.67      9.75 o 
   5   4   5        0.04       -1.53      1.90 o 
   6   4   5       71.01       75.33     14.90 o 
   7   4   5      205.77      242.77      8.83 o 
   8   4   5        3.54        0.97      8.52 o 
   9   4   5        0.44       -3.94      3.94 o 
   1   5   5      250.76      241.54      5.31 o 
   2   5   5      752.21      718.53     17.69 o 
   3   5   5      364.48      333.54      7.41 o 
   4   5   5       19.02        8.77      3.01 o 
   5   5   5      282.63      288.67     14.80 o 
   6   5   5       98.45       93.55     19.91 o 
   7   5   5        4.50       -1.23      3.03 o 
   8   5   5       10.44        9.36      4.26 o 
   0   6   5     1819.89     1851.95     52.54 o 
   1   6   5       61.38       65.94      4.41 o 
   2   6   5        2.38        3.43      1.82 o 
   3   6   5      480.52      494.90     13.94 o 
   4   6   5       21.72       15.74      2.38 o 
   5   6   5      527.01      555.57     23.96 o 
   6   6   5      115.86      120.95      5.42 o 
   7   6   5        0.15        1.76      3.16 o 
   8   6   5        9.24       -1.14      4.55 o 
   1   7   5      389.17      406.99     23.98 o 
   2   7   5      156.65      135.03      3.66 o 
   3   7   5      261.65      257.81      5.45 o 
   4   7   5       83.85       70.38      8.23 o 
   5   7   5      132.41      143.70     11.71 o 
   6   7   5       16.85       12.03      3.71 o 
   7   7   5        0.54       -0.06      2.96 o 
   8   7   5        2.43        2.56      4.09 o 
   0   8   5        6.95        3.75      1.80 o 
   1   8   5        0.27       -3.12      3.12 o 
   2   8   5       39.28       41.03      2.54 o 
   3   8   5        0.98       -0.81      1.68 o 
   4   8   5       59.40       61.55      8.32 o 
   5   8   5       14.70       15.60      3.79 o 
   6   8   5       31.73       20.83      4.68 o 
   7   8   5        4.63        1.95      3.93 o 
   1   9   5       36.56       33.87      2.70 o 
   2   9   5        5.24       -0.19      3.79 o 
   3   9   5       47.77       41.24      6.01 o 
   4   9   5        0.82        4.87      3.16 o 
   5   9   5       12.39       16.31      5.60 o 
   6   9   5        6.48        7.62      6.17 o 
   0  10   5      139.66      137.65      5.97 o 
   1  10   5      270.81      270.65     21.58 o 
   2  10   5       68.56       73.14      6.42 o 
   3  10   5        0.67        0.98      3.22 o 
   4  10   5        3.08       -1.31      3.46 o 
   5  10   5        4.19        5.05      3.66 o 
   1  11   5        5.53        2.44      3.68 o 
   2  11   5       48.68       37.52      4.59 o 
   3  11   5        1.02        2.32      3.37 o 
   4  11   5        8.28       -0.96      3.78 o 
   0  12   5        6.68        8.52      3.93 o 
   1  12   5       28.60       38.58      7.37 o 
   2  12   5        2.54        3.03      3.45 o 
   0   0   6     5189.07     5164.86     35.51 o 
   1   0   6    12509.98    12268.97    262.12 o 
   2   0   6      383.95      374.02      9.02 o 
   3   0   6       83.19       93.76      2.49 o 
   4   0   6     4102.25     4380.20     95.29 o 
   5   0   6     1131.97     1236.19     24.59 o 
   6   0   6     1902.70     2047.38     36.84 o 
   7   0   6      243.98      285.23      8.10 o 
   8   0   6      147.17      148.01     20.19 o 
   9   0   6       53.01       65.32      8.17 o 
   1   1   6    11508.31    11269.94    176.44 o 
   2   1   6     8876.90     8637.61    111.48 o 
   3   1   6      798.02      733.60     18.08 o 
   4   1   6      324.02      312.22     10.43 o 
   5   1   6      136.52      155.86      4.99 o 
   6   1   6       12.59        5.29      2.82 o 
   7   1   6       35.90       35.65     11.77 o 
   8   1   6       52.09       56.18     12.46 o 
   9   1   6        6.45        7.27      4.53 o 
   0   2   6     6831.87     6433.09    186.60 o 
   1   2   6     3708.40     3531.56     32.46 o 
   2   2   6     2327.87     2232.45     28.21 o 
   3   2   6       49.17       40.76      3.30 o 
   4   2   6      194.72      178.82      3.58 o 
   5   2   6        2.85        2.62      1.60 o 
   6   2   6       21.03       15.26      9.04 o 
   7   2   6       21.86       12.27     10.52 o 
   8   2   6       50.86       49.97     12.37 o 
   9   2   6        0.04       -3.94      3.94 o 
   1   3   6      468.72      433.67      7.39 o 
   2   3   6      105.59       80.94      2.30 o 
   3   3   6       70.18       75.17      2.73 o 
   4   3   6       78.44       59.41      4.01 o 
   5   3   6        6.28        0.41      1.89 o 
   6   3   6       12.08        2.23      2.73 o 
   7   3   6      110.43      139.94     39.59 o 
   8   3   6       21.21        4.61      9.73 o 
   9   3   6        8.23       -4.79      4.79 o 
   0   4   6     1837.76     1750.76     40.97 o 
   1   4   6     2245.57     2100.09     45.67 o 
   2   4   6      478.98      504.99     12.25 o 
   3   4   6       11.63        8.96      1.64 o 
   4   4   6      915.39      947.27     16.56 o 
   5   4   6       73.62       66.23      8.38 o 
   6   4   6        3.86        3.23      2.05 o 
   7   4   6      162.34      202.57      9.49 o 
   8   4   6        7.43        4.91      4.09 o 
   9   4   6        3.87       15.20      7.04 o 
   1   5   6     1254.44     1158.22     32.45 o 
   2   5   6      525.10      583.88     15.15 o 
   3   5   6      363.22      401.43      9.94 o 
   4   5   6      203.66      257.83      5.34 o 
   5   5   6       10.28       -1.69      5.74 o 
   6   5   6       40.29       25.21      9.12 o 
   7   5   6        0.05       -2.60      3.33 o 
   8   5   6        4.41        2.73      4.71 o 
   0   6   6      795.90      849.21     20.17 o 
   1   6   6        8.61       11.25      2.35 o 
   2   6   6      420.43      378.80     11.34 o 
   3   6   6       25.52       24.93      4.74 o 
   4   6   6      387.28      374.99     10.16 o 
   5   6   6       82.32       87.85     17.39 o 
   6   6   6       35.18       19.42     10.35 o 
   7   6   6       10.30        6.60      4.95 o 
   8   6   6       11.85       10.96      4.40 o 
   1   7   6        0.14       -1.62      1.62 o 
   2   7   6        0.10       -0.82      1.59 o 
   3   7   6       12.75       14.56      5.56 o 
   4   7   6       77.63       84.46      3.17 o 
   5   7   6       17.08        1.93      4.32 o 
   6   7   6       34.28       15.34      7.83 o 
   7   7   6        1.19        0.96      3.35 o 
   0   8   6       39.20       32.89      2.29 o 
   1   8   6       32.14       22.89      2.27 o 
   2   8   6        0.47        0.42      1.84 o 
   3   8   6      208.29      221.08      8.70 o 
   4   8   6       34.34       33.80      7.47 o 
   5   8   6       32.64       28.94      9.68 o 
   6   8   6       24.91       21.23      5.20 o 
   7   8   6        0.15       -0.77      2.92 o 
   1   9   6        0.24       -0.03      1.62 o 
   2   9   6       16.08       14.61      8.06 o 
   3   9   6        2.63        3.58      2.97 o 
   4   9   6      111.88       88.87      9.43 o 
   5   9   6       35.40       27.81      6.85 o 
   6   9   6       36.05       25.64      9.33 o 
   0  10   6      391.50      406.17      8.46 o 
   1  10   6        4.34        0.46      3.12 o 
   2  10   6      162.31      155.76      6.56 o 
   3  10   6      269.85      304.07     16.20 o 
   4  10   6       11.88       10.95      4.42 o 
   5  10   6        0.26        1.26      3.00 o 
   1  11   6       18.66       17.50      6.51 o 
   2  11   6       35.42       14.03      3.76 o 
   3  11   6        3.83        2.07      3.50 o 
   4  11   6       32.10       26.07      6.74 o 
   0  12   6        2.59       -1.93      3.03 o 
   1  12   6        3.09        1.63      3.25 o 
   2  12   6        3.96        2.50      3.91 o 
   1   1   7     1562.83     1441.26     27.61 o 
   2   1   7     1532.00     1389.27     24.87 o 
   3   1   7      608.54      553.05     11.43 o 
   4   1   7       71.52       62.88      3.13 o 
   5   1   7       91.21       71.55      9.09 o 
   6   1   7       17.77       14.55      6.00 o 
   7   1   7       22.17        6.74      7.01 o 
   8   1   7      108.40      139.01     17.21 o 
   9   1   7       14.31       19.43      4.53 o 
   0   2   7      737.40      633.29     22.16 o 
   1   2   7       61.38       62.80      3.89 o 
   2   2   7       77.79       62.55      1.97 o 
   3   2   7      112.77       97.17      4.27 o 
   4   2   7      344.57      308.10      8.86 o 
   5   2   7      164.47      189.63      4.01 o 
   6   2   7       32.24       30.04     10.87 o 
   7   2   7      168.00      161.54     24.61 o 
   8   2   7        1.72        0.05      4.16 o 
   9   2   7        0.32       -0.84      4.36 o 
   1   3   7      202.86      207.68      3.89 o 
   2   3   7       41.39       41.03      1.94 o 
   3   3   7     3090.95     3236.45     33.77 o 
   4   3   7      109.49      137.15      3.32 o 
   5   3   7        4.17        3.94      1.96 o 
   6   3   7        3.66       -0.11      3.21 o 
   7   3   7       71.50       52.05     27.36 o 
   8   3   7       42.67       30.16     21.46 o 
   9   3   7       14.89       14.92      6.33 o 
   0   4   7        0.38       -0.01      1.21 o 
   1   4   7      429.06      397.69     13.47 o 
   2   4   7       77.96       71.23      5.35 o 
   3   4   7     3874.45     3990.65     56.82 o 
   4   4   7       10.27       12.74      1.88 o 
   5   4   7      282.55      298.47      8.04 o 
   6   4   7        0.10        1.23      1.73 o 
   7   4   7       22.72       10.63     12.16 o 
   8   4   7        2.73        3.28      4.19 o 
   9   4   7        0.69        7.46      4.79 o 
   1   5   7      456.92      494.24     12.13 o 
   2   5   7     1042.20     1046.02     25.56 o 
   3   5   7       13.60       10.81      4.44 o 
   4   5   7        1.92        1.56      1.69 o 
   5   5   7      378.93      454.70     11.92 o 
   6   5   7        3.46       -0.20      2.79 o 
   7   5   7       26.68        9.72      9.75 o 
   8   5   7        1.59       -4.11      4.11 o 
   0   6   7       96.24      112.62      3.30 o 
   1   6   7       27.79       23.96      1.87 o 
   2   6   7       31.86       36.83      2.73 o 
   3   6   7        1.66        2.96      1.69 o 
   4   6   7        6.76        5.02      1.94 o 
   5   6   7      160.12      152.82     16.41 o 
   6   6   7        0.08        0.37      4.30 o 
   7   6   7       17.87        6.87      7.13 o 
   8   6   7        2.00       -2.45      3.77 o 
   1   7   7        0.65        0.05      1.57 o 
   2   7   7      198.71      214.33      8.84 o 
   3   7   7       72.49       66.42      2.90 o 
   4   7   7      178.53      194.58      4.21 o 
   5   7   7       46.46       19.67      9.33 o 
   6   7   7        0.06       -2.01      3.05 o 
   7   7   7       11.87        5.86      6.48 o 
   0   8   7        6.24       13.81      2.08 o 
   1   8   7        9.69        8.05      1.86 o 
   2   8   7        9.44        3.34      2.46 o 
   3   8   7       11.93        9.22      2.70 o 
   4   8   7       96.89       99.37      7.39 o 
   5   8   7       16.83        4.00      4.03 o 
   6   8   7        2.86       -1.99      3.79 o 
   7   8   7       23.66       25.31      4.67 o 
   1   9   7      240.25      256.75      5.62 o 
   2   9   7        5.17        3.21      2.48 o 
   3   9   7        4.63        0.42      2.88 o 
   4   9   7       11.03       13.46      3.30 o 
   5   9   7       38.73       38.27      4.43 o 
   6   9   7       10.80        2.56      6.08 o 
   0  10   7      100.52      106.31      5.36 o 
   1  10   7      137.38      138.80      5.79 o 
   2  10   7       10.75        8.77      3.24 o 
   3  10   7      102.67      101.26      5.76 o 
   4  10   7       36.16       37.19      4.36 o 
   5  10   7        5.21        0.75      3.45 o 
   1  11   7       21.41       17.59      3.71 o 
   2  11   7        6.20        3.70      3.59 o 
   3  11   7       10.76        0.65      3.54 o 
   4  11   7        8.22        3.63      3.56 o 
   0  12   7       17.74       11.25      3.85 o 
   1  12   7        0.66       -3.88      3.88 o 
   2  12   7       56.27       51.77      5.17 o 
   0   0   8     3508.87     3179.37     30.80 o 
   1   0   8    34657.66    38992.53    873.72 o 
   2   0   8     7423.18     6910.17    257.45 o 
   3   0   8      120.64      130.46      3.02 o 
   4   0   8     1121.60     1258.36     47.81 o 
   5   0   8       42.29       53.34      9.00 o 
   6   0   8      383.48      377.20     11.77 o 
   7   0   8      497.32      587.66     11.32 o 
   8   0   8       41.85       53.79     15.63 o 
   9   0   8        8.43       20.41      5.77 o 
   1   1   8      302.33      294.23      8.06 o 
   2   1   8     2242.80     1964.98     25.50 o 
   3   1   8       54.67       34.41      6.06 o 
   4   1   8      507.57      525.29     12.85 o 
   5   1   8       69.15       61.33      6.02 o 
   6   1   8        3.27        4.34      1.71 o 
   7   1   8       68.40       57.85     18.35 o 
   8   1   8       21.66       12.23      6.06 o 
   9   1   8       48.03       51.10      6.35 o 
   0   2   8      633.53      617.09     15.98 o 
   1   2   8     2276.40     2117.26     44.61 o 
   2   2   8      476.85      476.25     10.76 o 
   3   2   8      111.19      125.21      2.92 o 
   4   2   8      399.87      462.76     15.59 o 
   5   2   8      373.40      394.46      8.76 o 
   6   2   8       21.31       15.93      7.07 o 
   7   2   8      154.24      145.30     25.81 o 
   8   2   8       22.63       12.93      8.03 o 
   9   2   8       10.09       13.51      5.63 o 
   1   3   8     1743.11     1583.62     29.12 o 
   2   3   8      213.79      205.61      8.18 o 
   3   3   8        2.03        5.49      2.32 o 
   4   3   8      363.30      380.19      7.67 o 
   5   3   8        2.29        1.09      2.78 o 
   6   3   8       16.09        4.46      5.12 o 
   7   3   8        3.66       -2.41      4.01 o 
   8   3   8       85.90       93.50     16.69 o 
   9   3   8        0.03        0.42      5.35 o 
   0   4   8        1.13        1.63      1.36 o 
   1   4   8      154.86      137.10      5.52 o 
   2   4   8       33.08       34.95      3.98 o 
   3   4   8      489.92      529.83     11.69 o 
   4   4   8        6.98       10.23      1.97 o 
   5   4   8       29.19       33.29      8.25 o 
   6   4   8       33.60       31.95     15.23 o 
   7   4   8        3.93       -0.71      3.19 o 
   8   4   8        0.64        3.63      8.73 o 
   9   4   8        1.42        5.49      5.91 o 
   1   5   8       39.39       43.19      4.32 o 
   2   5   8       48.91       49.54      2.38 o 
   3   5   8        2.94        3.59      2.01 o 
   4   5   8       28.59       12.80      5.01 o 
   5   5   8      188.67      198.32     11.34 o 
   6   5   8       73.41       63.38     11.51 o 
   7   5   8        0.47        2.45      3.09 o 
   8   5   8       16.67        8.52      8.16 o 
   0   6   8     2190.58     2188.89     68.58 o 
   1   6   8        0.65        1.30      1.47 o 
   2   6   8     1019.46     1052.98     25.45 o 
   3   6   8      317.98      322.54     10.16 o 
   4   6   8        1.89        4.78      2.16 o 
   5   6   8      243.76      268.91      8.40 o 
   6   6   8       80.73       73.93      8.66 o 
   7   6   8        3.32        5.61      3.75 o 
   8   6   8       47.39       45.87     24.28 o 
   1   7   8       14.08       18.11      1.98 o 
   2   7   8       35.57       35.30      4.07 o 
   3   7   8      211.90      233.37      6.95 o 
   4   7   8       14.72        6.88      5.37 o 
   5   7   8        3.29        1.57      3.21 o 
   6   7   8       11.55       -1.60      4.06 o 
   7   7   8        4.56        4.23      3.53 o 
   0   8   8      858.36      930.35     27.43 o 
   1   8   8      272.46      282.62     10.30 o 
   2   8   8        0.01       -0.73      1.60 o 
   3   8   8      261.58      276.08     17.44 o 
   4   8   8        0.04       -2.97      2.97 o 
   5   8   8      268.37      303.56      7.88 o 
   6   8   8       23.72       26.47      5.94 o 
   7   8   8        5.49       -0.08      3.60 o 
   1   9   8       17.63       16.69      5.14 o 
   2   9   8       13.77        8.78      5.06 o 
   3   9   8       37.30       42.61      5.50 o 
   4   9   8       18.59       10.86      8.07 o 
   5   9   8        0.02        3.51      3.13 o 
   6   9   8        0.01        0.84      3.26 o 
   0  10   8      106.91      105.97     12.00 o 
   1  10   8       50.54       55.35      5.75 o 
   2  10   8       80.68       84.92      5.20 o 
   3  10   8        0.26        1.88      3.56 o 
   4  10   8        6.78        3.86      3.05 o 
   5  10   8       17.61       18.33      6.28 o 
   1  11   8        8.27        9.90      4.06 o 
   2  11   8        8.07        4.09      4.11 o 
   3  11   8        7.47        4.81      3.36 o 
   4  11   8        4.73        6.07      3.47 o 
   0  12   8        1.75        4.09      3.15 o 
   1  12   8       18.06       24.01      4.22 o 
   2  12   8       31.09       24.09      6.21 o 
   1   1   9     3530.81     3222.46     36.65 o 
   2   1   9     1175.58     1147.22     18.12 o 
   3   1   9      725.69      759.52     15.27 o 
   4   1   9        0.81        2.30      1.29 o 
   5   1   9        2.53       -0.86      1.61 o 
   6   1   9        2.18       -1.67      1.67 o 
   7   1   9       16.88        5.41      4.71 o 
   8   1   9       41.05       28.69     13.64 o 
   9   1   9       35.38       36.31      6.35 o 
   0   2   9      549.06      506.67     12.05 o 
   1   2   9     8260.95     8065.47    110.59 o 
   2   2   9      855.20      862.33     18.59 o 
   3   2   9     1810.53     1809.48     25.71 o 
   4   2   9     1301.67     1397.38     30.42 o 
   5   2   9      411.55      438.97     17.57 o 
   6   2   9       62.46       51.54     10.12 o 
   7   2   9      233.44      290.85      8.47 o 
   8   2   9       24.51       21.81     13.07 o 
   9   2   9        0.24        2.11      6.05 o 
   1   3   9       31.34       34.49      1.73 o 
   2   3   9        3.36        4.60      3.20 o 
   3   3   9      738.03      768.18     16.95 o 
   4   3   9        0.27       -1.76      1.76 o 
   5   3   9        5.49        0.95      1.65 o 
   6   3   9      125.80      147.51     11.83 o 
   7   3   9       24.45        8.31      8.06 o 
   8   3   9        5.88        2.20      4.32 o 
   9   3   9        0.05       -0.42      4.22 o 
   0   4   9      200.11      162.63      3.68 o 
   1   4   9     1538.59     1563.78     32.54 o 
   2   4   9      280.96      313.16      6.38 o 
   3   4   9       59.29       58.06      5.13 o 
   4   4   9      196.47      198.40      6.47 o 
   5   4   9        7.85        2.23      1.86 o 
   6   4   9      163.84      161.70     10.16 o 
   7   4   9       27.22       16.99     10.84 o 
   8   4   9       54.57       51.79     26.68 o 
   9   4   9       17.50       30.69      6.48 o 
   1   5   9      576.96      563.53     14.30 o 
   2   5   9      381.33      369.93      7.84 o 
   3   5   9       92.70      101.30      3.34 o 
   4   5   9       22.41       18.37      6.42 o 
   5   5   9        8.05        1.12      2.03 o 
   6   5   9       28.81       18.30     11.95 o 
   7   5   9       26.99        2.05     10.63 o 
   8   5   9       15.71        6.68      5.71 o 
   0   6   9     1119.89     1180.17     42.96 o 
   1   6   9        3.58        1.81      1.63 o 
   2   6   9        3.36        2.02      2.54 o 
   3   6   9        7.22        3.58      2.91 o 
   4   6   9       65.72       63.41      2.82 o 
   5   6   9       21.10       15.17      5.95 o 
   6   6   9       42.97       31.47     10.31 o 
   7   6   9       28.14        8.38      7.05 o 
   8   6   9        6.72        6.90      5.00 o 
   1   7   9      299.47      345.99      6.38 o 
   2   7   9       45.13       40.59      4.37 o 
   3   7   9        7.38        5.14      2.24 o 
   4   7   9        0.20       -0.59      1.62 o 
   5   7   9       45.85       33.08      7.17 o 
   6   7   9        1.73       -0.17      2.63 o 
   7   7   9       10.40        0.96      6.01 o 
   0   8   9     1085.71     1173.28     21.58 o 
   1   8   9      377.85      385.34     16.04 o 
   2   8   9        1.79        4.97      3.99 o 
   3   8   9        5.94        3.23      1.78 o 
   4   8   9       52.94       55.00      6.59 o 
   5   8   9        0.01       -1.10      3.00 o 
   6   8   9        0.17       -0.82      2.90 o 
   7   8   9        0.08       -0.76      2.75 o 
   1   9   9        1.69       -0.06      2.71 o 
   2   9   9       46.61       47.38      4.13 o 
   3   9   9        1.02        0.46      3.39 o 
   4   9   9       28.44       17.02      4.78 o 
   5   9   9        3.43        0.70      3.31 o 
   6   9   9        2.33       -0.56      3.20 o 
   0  10   9       53.53       62.03      4.73 o 
   1  10   9       15.89       10.65      3.11 o 
   2  10   9        5.83        4.12      3.45 o 
   3  10   9        1.00        0.04      3.21 o 
   4  10   9        0.04        4.84      4.13 o 
   5  10   9        9.68        8.76      5.65 o 
   1  11   9       17.63       12.47      3.69 o 
   2  11   9        4.22        3.06      3.64 o 
   3  11   9       56.69       61.27      5.35 o 
   4  11   9        2.69        1.75      3.50 o 
   0  12   9        0.10        1.25      3.41 o 
   1  12   9        4.67        2.61      3.10 o 
   2  12   9       19.17       12.73      4.72 o 
   0   0  10     2948.08     2730.07     33.80 o 
   1   0  10    15113.25    15159.60    134.06 o 
   2   0  10     1927.23     1873.59     31.24 o 
   3   0  10     1777.28     1590.94     37.82 o 
   4   0  10       11.27       12.75      1.77 o 
   5   0  10      852.80      975.31     34.74 o 
   6   0  10        0.01        0.05      1.78 o 
   7   0  10      271.42      318.17     37.91 o 
   8   0  10        5.92        5.20      3.10 o 
   9   0  10       14.29       17.74      6.76 o 
   1   1  10      768.56      738.34     11.94 o 
   2   1  10     1405.85     1262.47     19.00 o 
   3   1  10       24.15       23.35      4.97 o 
   4   1  10      195.57      243.78      6.49 o 
   5   1  10     1296.69     1338.89     34.06 o 
   6   1  10      130.87      127.63     15.04 o 
   7   1  10       20.15        7.39      8.07 o 
   8   1  10        9.15        2.98      3.40 o 
   9   1  10       87.41       94.69      7.28 o 
   0   2  10      733.97      599.55     24.54 o 
   1   2  10     1104.67     1122.59     21.67 o 
   2   2  10     1978.11     1876.98     26.57 o 
   3   2  10        3.09        5.14      1.48 o 
   4   2  10     1391.37     1486.45     22.09 o 
   5   2  10        9.96        4.92      5.27 o 
   6   2  10       39.81       27.36      9.28 o 
   7   2  10      410.33      518.50     11.02 o 
   8   2  10       34.04       21.68     17.42 o 
   9   2  10        0.19       -3.10      3.10 o 
   1   3  10      392.55      434.74     13.19 o 
   2   3  10      620.64      532.35     11.24 o 
   3   3  10      436.67      482.93      9.21 o 
   4   3  10       59.87       68.32      5.05 o 
   5   3  10       21.75       13.55      6.56 o 
   6   3  10      127.24      124.08     22.28 o 
   7   3  10       71.93       65.13     23.25 o 
   8   3  10       26.46       20.56      5.95 o 
   9   3  10        0.56        2.25      6.19 o 
   0   4  10        3.46        5.52      1.35 o 
   1   4  10      493.73      490.76      9.29 o 
   2   4  10     1074.64     1108.46     19.82 o 
   3   4  10      107.22      114.19      3.07 o 
   4   4  10       14.84       19.70      3.71 o 
   5   4  10        2.42       -0.39      2.43 o 
   6   4  10      219.02      215.34     10.55 o 
   7   4  10       57.75       43.45     24.20 o 
   8   4  10       28.81       29.32     30.90 o 
   1   5  10      766.73      728.72     26.16 o 
   2   5  10       58.93       52.52      3.12 o 
   3   5  10      803.26      827.37     15.37 o 
   4   5  10       14.90       19.30      4.78 o 
   5   5  10      197.86      237.59     15.36 o 
   6   5  10        9.67       -1.34      5.66 o 
   7   5  10       13.07       -0.21      3.82 o 
   8   5  10        1.37        3.07      4.22 o 
   0   6  10      224.23      255.08     12.97 o 
   1   6  10      336.70      402.15     11.47 o 
   2   6  10       28.68       34.03      4.46 o 
   3   6  10        4.61        4.27      1.65 o 
   4   6  10        6.41        1.78      1.99 o 
   5   6  10        0.74        0.66      2.02 o 
   6   6  10        9.85        1.33      3.40 o 
   7   6  10       41.60       38.88      6.46 o 
   8   6  10        0.71       -2.43      3.15 o 
   1   7  10      275.14      267.67      5.12 o 
   2   7  10      185.60      201.75      6.51 o 
   3   7  10      305.84      335.20      8.57 o 
   4   7  10        4.91        3.09      2.06 o 
   5   7  10       25.62        6.77      6.70 o 
   6   7  10        6.60        0.66      3.39 o 
   7   7  10        8.07        5.18      3.99 o 
   0   8  10      328.76      345.08     10.72 o 
   1   8  10       47.50       42.50      2.57 o 
   2   8  10      265.08      256.57      7.59 o 
   3   8  10       22.22       21.36      3.18 o 
   4   8  10      208.35      216.78     11.28 o 
   5   8  10       11.93        3.91      5.50 o 
   6   8  10       15.58        8.49     10.37 o 
   7   8  10        0.64        0.62      3.31 o 
   1   9  10      221.69      222.73      6.97 o 
   2   9  10      215.45      240.76      6.77 o 
   3   9  10        2.95        7.10      2.86 o 
   4   9  10        3.46        1.60      3.14 o 
   5   9  10        0.20        4.53      3.26 o 
   6   9  10       12.15       12.18      5.13 o 
   0  10  10       57.14       55.67      4.51 o 
   1  10  10        5.35        4.10      3.00 o 
   2  10  10       88.34       87.28      4.90 o 
   3  10  10        0.41        1.60      2.83 o 
   4  10  10       16.19        8.47      4.51 o 
   5  10  10        4.25        0.58      3.50 o 
   1  11  10       24.82       18.76      4.61 o 
   2  11  10        1.10        0.15      2.69 o 
   3  11  10        5.99        7.87      3.82 o 
   4  11  10        7.74       -1.08      3.57 o 
   0  12  10       70.19       93.01     11.43 o 
   1  12  10        0.00       -2.33      2.33 o 
   1   1  11      378.37      305.85      7.09 o 
   2   1  11     1685.28     1620.03     43.03 o 
   3   1  11        3.31        0.64      1.12 o 
   4   1  11       16.24       15.45      3.32 o 
   5   1  11       13.54        1.49      2.83 o 
   6   1  11      152.21      177.61      9.49 o 
   7   1  11       60.12       64.07     16.87 o 
   8   1  11       10.64        5.44      4.44 o 
   9   1  11       19.99       19.07      4.96 o 
   0   2  11      620.97      569.84     29.51 o 
   1   2  11      694.57      717.65     28.05 o 
   2   2  11      392.49      357.85      7.72 o 
   3   2  11      626.15      652.17     15.69 o 
   4   2  11      692.66      758.24     22.54 o 
   5   2  11        4.40        6.79      6.21 o 
   6   2  11      119.00      124.15     12.33 o 
   7   2  11        7.80       -4.12      4.12 o 
   8   2  11       20.66       16.85      7.77 o 
   9   2  11        0.00       -2.67      5.49 o 
   1   3  11       43.78       44.20      1.80 o 
   2   3  11     2698.25     2834.19     52.77 o 
   3   3  11        0.79        0.56      1.86 o 
   4   3  11        1.80        3.53      1.73 o 
   5   3  11       16.33       11.17      7.38 o 
   6   3  11     1289.57     1569.93     34.56 o 
   7   3  11        0.87        2.83      2.70 o 
   8   3  11       43.20       46.58     12.95 o 
   9   3  11        0.81        4.08      6.19 o 
   0   4  11       29.53       30.91      1.78 o 
   1   4  11       50.64       52.43      2.97 o 
   2   4  11      112.67      117.02      5.32 o 
   3   4  11       98.15       88.68      2.82 o 
   4   4  11       12.32       19.95      2.28 o 
   5   4  11       26.74       30.52      9.45 o 
   6   4  11      112.01      115.94     16.87 o 
   7   4  11        7.80       -1.13      3.25 o 
   8   4  11       90.60       88.92     33.44 o 
   1   5  11       17.62       22.96      1.91 o 
   2   5  11      102.78       97.88      3.52 o 
   3   5  11        2.71        3.27      1.90 o 
   4   5  11       10.61        8.64      1.86 o 
   5   5  11        1.60        2.28      1.91 o 
   6   5  11       61.51       57.75     17.33 o 
   7   5  11        9.72       -2.81      3.64 o 
   8   5  11       11.58        9.51      6.33 o 
   0   6  11      483.99      519.60     13.05 o 
   1   6  11      243.41      260.93      5.35 o 
   2   6  11        1.41        2.12      1.96 o 
   3   6  11        3.39       -0.06      1.70 o 
   4   6  11      179.36      201.08      8.34 o 
   5   6  11       18.96       16.48      9.46 o 
   6   6  11       14.20       18.09      8.08 o 
   7   6  11       19.12       13.56      5.82 o 
   8   6  11        0.33       -3.30      3.30 o 
   1   7  11      184.45      186.69      4.07 o 
   2   7  11       17.75       12.44      2.07 o 
   3   7  11       11.31        6.35      3.35 o 
   4   7  11        0.60       -1.43      1.63 o 
   5   7  11      156.52      163.71      9.31 o 
   6   7  11        0.08       -0.92      3.44 o 
   7   7  11        1.00       -0.87      2.88 o 
   0   8  11        8.28        4.87      1.90 o 
   1   8  11        8.79        7.96      2.14 o 
   2   8  11      163.06      177.63     10.59 o 
   3   8  11        8.38        6.33      3.08 o 
   4   8  11       22.83       12.16      3.35 o 
   5   8  11       76.39       84.88      9.42 o 
   6   8  11       14.90        7.84      7.62 o 
   7   8  11       11.07       -5.28      5.32 o 
   1   9  11        3.52       -0.01      2.70 o 
   2   9  11       35.52       33.40      3.96 o 
   3   9  11        1.27        0.30      3.04 o 
   4   9  11       59.38       65.66      6.23 o 
   5   9  11        0.58        2.29      2.90 o 
   6   9  11        1.52       -0.35      3.96 o 
   0  10  11      310.16      335.98      8.83 o 
   1  10  11       11.39       11.55      3.44 o 
   2  10  11       29.83       24.34      4.11 o 
   3  10  11        0.70       -1.38      2.76 o 
   4  10  11        1.95        4.28      3.24 o 
   5  10  11        0.34        0.78      3.06 o 
   1  11  11        0.99        2.95      2.99 o 
   2  11  11       18.65       12.56      3.66 o 
   3  11  11       10.06        8.54      3.59 o 
   0  12  11       29.55       27.07      6.81 o 
   1  12  11        3.59        3.33      3.46 o 
   0   0  12      423.13      406.60      8.39 o 
   1   0  12       40.59       35.80      2.99 o 
   2   0  12     6386.00     6194.24     96.57 o 
   3   0  12     3132.65     3143.68    120.38 o 
   4   0  12       32.81       35.55      2.02 o 
   5   0  12     1080.29     1187.72     22.29 o 
   6   0  12       13.11        3.70      6.78 o 
   7   0  12       15.24       12.40     10.19 o 
   8   0  12        0.72       -2.38      2.58 o 
   9   0  12       58.85       80.67      9.15 o 
   1   1  12     3235.94     3291.28     32.89 o 
   2   1  12     2222.71     2158.58     37.13 o 
   3   1  12     2901.39     2965.03     55.62 o 
   4   1  12      178.91      181.37      5.82 o 
   5   1  12       78.33       75.37     10.64 o 
   6   1  12       95.19       81.00     15.73 o 
   7   1  12       95.50       94.42     14.70 o 
   8   1  12        1.74       -0.08      2.54 o 
   9   1  12       14.61       19.28      4.73 o 
   0   2  12     1580.71     1597.48     47.43 o 
   1   2  12      351.86      351.88      6.13 o 
   2   2  12        0.07        2.40      1.49 o 
   3   2  12        9.66       19.09      1.88 o 
   4   2  12      384.22      434.96      9.52 o 
   5   2  12       22.75       14.39      6.73 o 
   6   2  12       77.71       72.17     15.05 o 
   7   2  12       58.35       57.44     23.36 o 
   8   2  12        0.00        3.27      2.99 o 
   9   2  12        8.18       13.65      6.05 o 
   1   3  12     1446.74     1424.55     25.84 o 
   2   3  12       71.51       63.68      2.38 o 
   3   3  12       14.27       19.06      2.30 o 
   4   3  12      193.66      192.15      4.10 o 
   5   3  12        0.09       -1.71      1.71 o 
   7   3  12        1.67       -0.71      3.12 o 
   8   3  12       14.28       21.28      6.32 o 
   9   3  12        0.77        0.99      4.36 o 
   0   4  12      411.98      426.60      8.93 o 
   1   4  12      474.89      503.75     11.42 o 
   2   4  12       35.77       30.04      3.14 o 
   3   4  12        8.34       12.06      1.87 o 
   4   4  12       37.53       43.20      3.09 o 
   5   4  12       76.27       64.25     11.07 o 
   6   4  12       47.90       39.05     12.20 o 
   7   4  12      177.11      204.49     17.24 o 
   8   4  12       30.43       27.85     20.83 o 
   1   5  12        1.31        1.52      1.49 o 
   2   5  12       57.64       41.93      3.34 o 
   3   5  12       10.96       11.23      2.66 o 
   4   5  12      105.66      124.15      3.52 o 
   5   5  12        1.73        1.75      1.70 o 
   6   5  12       26.12        5.13     11.37 o 
   7   5  12        6.61       -4.15      4.15 o 
   8   5  12        0.97        2.71      4.24 o 
   0   6  12      187.87      213.46      5.57 o 
   1   6  12      141.16      167.36      4.45 o 
   2   6  12       32.75       36.93      3.59 o 
   3   6  12      718.30      748.28     28.60 o 
   4   6  12       69.70       87.11      7.42 o 
   5   6  12        0.59       -0.13      3.08 o 
   6   6  12        5.06       -2.01      3.11 o 
   7   6  12      188.50      205.02     18.81 o 
   8   6  12        8.21        5.74      4.83 o 
   1   7  12       12.55        7.78      1.84 o 
   2   7  12       33.76       32.88      2.41 o 
   3   7  12       50.97       58.32      6.56 o 
   4   7  12        0.30        1.53      2.54 o 
   5   7  12        2.10       -3.03      3.03 o 
   6   7  12       45.83       54.35      9.02 o 
   7   7  12        1.01        2.11      4.28 o 
   0   8  12       61.64       67.49      2.79 o 
   1   8  12       26.89       31.66      3.55 o 
   2   8  12        2.22        0.58      1.62 o 
   3   8  12      521.49      586.48     10.72 o 
   4   8  12       99.68       97.44      5.15 o 
   5   8  12        1.10        0.15      6.24 o 
   6   8  12       31.41       39.50      9.97 o 
   1   9  12        9.19        3.33      3.18 o 
   2   9  12        1.44        1.50      3.27 o 
   3   9  12        0.52       -2.72      2.83 o 
   4   9  12       13.35       13.82      3.56 o 
   5   9  12        0.02       -2.53      3.72 o 
   6   9  12       10.74        2.20      3.41 o 
   0  10  12       29.87       27.87      3.82 o 
   1  10  12        0.13        2.55      2.69 o 
   2  10  12       36.07       29.47      3.91 o 
   3  10  12       76.96       80.41      5.09 o 
   4  10  12        6.60        3.57      3.03 o 
   5  10  12        2.87        3.70      3.26 o 
   1  11  12        0.00        3.08      2.68 o 
   2  11  12        1.07       -1.14      2.83 o 
   3  11  12        7.00        7.04      3.44 o 
   0  12  12       11.79        8.07      4.33 o 
   1   1  13       41.75       35.55      2.34 o 
   2   1  13        1.24        2.27      1.09 o 
   3   1  13       19.79       16.39      4.10 o 
   4   1  13      350.32      366.98      6.10 o 
   5   1  13       16.37       14.89      5.63 o 
   6   1  13       31.30        8.35      5.07 o 
   7   1  13        0.33       -1.82      3.19 o 
   8   1  13       30.43       19.51      7.47 o 
   9   1  13        0.07        4.85      3.99 o 
   0   2  13      808.88      774.81     52.44 o 
   1   2  13      800.79      836.99     23.74 o 
   2   2  13      176.57      213.67      4.56 o 
   3   2  13     2022.62     2085.37     26.60 o 
   4   2  13      392.45      418.41     10.60 o 
   5   2  13      438.89      470.06     13.40 o 
   6   2  13      136.53      144.33     25.21 o 
   7   2  13        3.12       -0.64      3.35 o 
   8   2  13        7.23        4.27      4.85 o 
   9   2  13        9.41       11.82      6.05 o 
   1   3  13      232.49      231.34      5.36 o 
   2   3  13      104.24       80.73      2.65 o 
   3   3  13       10.89        4.11      2.42 o 
   4   3  13      217.96      231.92      5.56 o 
   5   3  13      217.84      240.36      5.62 o 
   6   3  13       56.06       28.56     10.82 o 
   7   3  13        1.57        1.75      3.46 o 
   8   3  13       52.17       50.85      6.29 o 
   0   4  13      796.88      808.33     24.91 o 
   1   4  13      881.73      916.97     17.59 o 
   2   4  13     1630.93     1725.77     26.30 o 
   3   4  13       44.01       44.78      6.07 o 
   4   4  13      144.74      160.87      3.71 o 
   5   4  13       34.30       40.77     12.39 o 
   6   4  13       23.58       12.40      8.50 o 
   7   4  13        5.80        1.47      5.06 o 
   8   4  13        0.33        3.33      3.65 o 
   1   5  13       25.40       27.16      4.91 o 
   2   5  13      914.27      967.97     16.80 o 
   3   5  13        9.13        6.24      1.74 o 
   4   5  13      328.68      324.48      6.00 o 
   5   5  13       58.78       59.18      5.07 o 
   6   5  13       11.63       -0.80      5.99 o 
   7   5  13        8.67        0.15      3.76 o 
   8   5  13        0.01       -1.69      6.55 o 
   0   6  13        2.16       -0.13      1.74 o 
   1   6  13      236.65      238.75      8.41 o 
   2   6  13       82.30       79.44      2.95 o 
   3   6  13      130.13      139.93      7.22 o 
   4   6  13      410.15      468.03      9.25 o 
   5   6  13        1.59        0.75      4.37 o 
   6   6  13        5.62       -2.50      4.47 o 
   7   6  13       21.49       10.82      9.26 o 
   8   6  13        3.28        0.40      3.88 o 
   1   7  13      254.66      252.28      5.82 o 
   2   7  13      115.06      130.01      3.49 o 
   3   7  13       86.02       90.70      3.14 o 
   4   7  13       50.18       48.89      7.16 o 
   5   7  13        0.28       -2.85      3.08 o 
   6   7  13       40.58       38.29      4.90 o 
   7   7  13        0.36       -1.32      2.98 o 
   0   8  13       25.11       25.84      2.24 o 
   1   8  13       13.14       10.84      1.84 o 
   2   8  13       13.17        6.73      1.80 o 
   3   8  13        1.92        0.46      4.09 o 
   4   8  13       41.39       56.81      9.34 o 
   5   8  13       28.46       18.66     10.96 o 
   6   8  13        7.43        3.84      3.64 o 
   1   9  13        9.82        9.70      3.22 o 
   2   9  13        3.18       -0.62      2.60 o 
   3   9  13       15.00       12.93      4.22 o 
   4   9  13        1.02        7.33      3.25 o 
   5   9  13        7.88        3.52      3.56 o 
   6   9  13        8.12        2.44      3.93 o 
   0  10  13        0.13       -0.59      2.99 o 
   1  10  13        7.92        3.78      2.91 o 
   2  10  13       52.05       63.54      4.46 o 
   3  10  13        2.37        2.99      2.97 o 
   4  10  13       14.66       15.65      5.12 o 
   5  10  13        1.94       -1.55      2.92 o 
   1  11  13        3.44        1.55      2.79 o 
   2  11  13       63.26       63.13      6.82 o 
   3  11  13        0.02       -2.12      2.43 o 
   0   0  14      268.58      264.20      5.85 o 
   1   0  14     3563.46     3564.35     31.45 o 
   2   0  14       33.97       23.92      1.73 o 
   3   0  14     3222.36     3330.26    115.92 o 
   4   0  14      117.62       96.28      3.34 o 
   5   0  14      105.15      118.84      5.42 o 
   6   0  14       50.08       50.94     14.57 o 
   7   0  14      397.65      460.79     10.93 o 
   8   0  14        4.61        1.70      3.83 o 
   9   0  14        1.64       -0.84      4.79 o 
   1   1  14     1114.05     1070.78     14.26 o 
   2   1  14     1835.33     1772.53     21.82 o 
   3   1  14      131.30      142.89      4.18 o 
   4   1  14        0.91        0.19      1.34 o 
   5   1  14        4.52       -0.87      1.28 o 
   6   1  14      115.49      101.64     13.54 o 
   7   1  14       14.82        1.93      2.93 o 
   8   1  14        0.42       -1.78      2.50 o 
   9   1  14       11.74        0.09      4.97 o 
   0   2  14      680.44      711.29     33.60 o 
   1   2  14      323.08      298.35      5.68 o 
   2   2  14     3638.95     3605.54     35.83 o 
   3   2  14      175.58      221.60      4.87 o 
   4   2  14        0.00        0.35      1.49 o 
   5   2  14      167.26      145.13     18.36 o 
   6   2  14       58.44       40.15     17.06 o 
   7   2  14       32.25       28.87     15.07 o 
   8   2  14        1.30       -3.21      3.21 o 
   9   2  14        0.05        3.38      4.64 o 
   1   3  14      240.35      252.72      4.68 o 
   2   3  14       74.51       48.64      4.59 o 
   3   3  14        0.06        2.24      1.51 o 
   4   3  14        2.63        0.09      1.54 o 
   5   3  14       16.36        5.44      3.93 o 
   6   3  14      104.33       92.23     18.16 o 
   7   3  14        0.79       -0.67      3.83 o 
   8   3  14        5.02       -3.24      4.39 o 
   0   4  14     1125.92     1160.94     43.53 o 
   1   4  14      170.93      192.84      8.62 o 
   2   4  14     1000.21     1036.27     20.74 o 
   3   4  14       14.19       12.93      2.27 o 
   4   4  14       66.96       65.81      5.46 o 
   5   4  14       14.85       14.14      3.17 o 
   6   4  14      100.06      107.26     23.82 o 
   7   4  14        9.34        2.85      4.39 o 
   8   4  14       21.87       11.58     11.19 o 
   1   5  14      110.91      114.05      3.14 o 
   2   5  14       21.23       21.75      4.79 o 
   3   5  14       20.36       14.25      2.24 o 
   4   5  14       23.03       21.41      4.98 o 
   5   5  14      354.56      401.13     15.58 o 
   6   5  14        6.99        9.25      5.40 o 
   7   5  14        1.21        0.71      3.33 o 
   8   5  14        2.82       -3.67      3.67 o 
   0   6  14        3.05        2.89      2.00 o 
   1   6  14        8.27        6.21      1.76 o 
   2   6  14       99.44       99.94      3.20 o 
   3   6  14      229.67      241.91      8.55 o 
   4   6  14       33.06       21.80      3.29 o 
   5   6  14      334.32      378.27      8.23 o 
   6   6  14        1.44        0.43      4.11 o 
   7   6  14       33.33       35.93     16.58 o 
   1   7  14      273.34      305.75      5.48 o 
   2   7  14       12.93        4.69      1.86 o 
   3   7  14        1.37        0.99      1.56 o 
   4   7  14       39.87       26.64      7.36 o 
   5   7  14       10.27        5.35      3.23 o 
   6   7  14        4.88        3.20      3.54 o 
   7   7  14        0.25       -2.56      3.19 o 
   0   8  14      214.09      225.22      4.63 o 
   1   8  14       84.20      100.00      6.23 o 
   2   8  14      169.74      175.72     11.08 o 
   3   8  14        5.75        1.85      4.41 o 
   4   8  14       17.78       14.91      3.41 o 
   5   8  14       32.48       28.98      6.33 o 
   6   8  14       11.79        8.07      3.50 o 
   1   9  14      286.20      330.19      8.41 o 
   2   9  14        2.76        6.62      3.05 o 
   3   9  14       11.74        5.98      3.41 o 
   4   9  14        7.92        5.51      3.99 o 
   5   9  14       39.53       46.64     10.94 o 
   0  10  14        0.79        0.57      2.76 o 
   1  10  14       34.98       24.05      3.65 o 
   2  10  14       12.79        7.76      3.21 o 
   3  10  14        5.27        3.18      3.21 o 
   4  10  14       30.59       27.85      3.91 o 
   1  11  14        2.60        3.06      3.67 o 
   2  11  14        0.83        4.00      3.01 o 
   3  11  14        3.07        3.48      3.18 o 
   1   1  15      390.02      393.69      6.36 o 
   2   1  15      231.27      218.34      3.89 o 
   3   1  15      138.05      132.05      6.65 o 
   4   1  15      179.75      183.70      5.67 o 
   5   1  15       36.66       26.76      6.67 o 
   6   1  15        9.12       -0.66      1.59 o 
   7   1  15        4.97        0.31      2.69 o 
   8   1  15        8.69        4.30      3.00 o 
   9   1  15        1.55       -3.01      3.01 o 
   0   2  15      761.02      838.83     22.33 o 
   1   2  15      852.32      897.59     35.05 o 
   2   2  15     1387.46     1336.02     21.89 o 
   3   2  15      583.61      563.63     13.70 o 
   4   2  15      513.00      511.75     21.12 o 
   5   2  15      376.13      421.02      8.42 o 
   6   2  15      125.84      114.71     16.95 o 
   7   2  15       13.18        2.49      3.86 o 
   8   2  15       42.56       36.18      9.02 o 
   1   3  15       13.42       15.59      1.45 o 
   2   3  15      172.42      174.94      3.73 o 
   3   3  15       26.52       14.94      2.86 o 
   4   3  15      155.41      164.55      3.71 o 
   5   3  15       56.45       55.99     11.54 o 
   6   3  15      135.71      123.89     23.32 o 
   7   3  15        0.22        0.98      3.65 o 
   8   3  15        9.50       11.02      4.77 o 
   0   4  15      138.78      146.43      6.47 o 
   1   4  15       26.23       27.20      3.71 o 
   2   4  15       19.91       22.65      1.97 o 
   3   4  15       77.69       96.48      3.03 o 
   4   4  15      468.97      461.65     10.51 o 
   5   4  15       98.54       95.71     17.90 o 
   6   4  15       76.02       72.47     21.46 o 
   7   4  15        7.55       -2.40      3.10 o 
   8   4  15        0.58       -1.60      3.75 o 
   1   5  15       61.45       47.98      2.41 o 
   2   5  15      153.81      171.40      6.60 o 
   3   5  15       62.63       71.58      5.03 o 
   4   5  15       12.66        8.42      1.98 o 
   5   5  15        0.01       -1.94      2.32 o 
   6   5  15        0.85        0.69      3.19 o 
   7   5  15       12.69        3.41      3.85 o 
   8   5  15        0.86        8.12      4.33 o 
   0   6  15     1346.94     1527.26     32.19 o 
   1   6  15      207.77      231.53     12.02 o 
   2   6  15      308.02      332.36      5.82 o 
   3   6  15       26.87       31.19      2.97 o 
   4   6  15       54.32       56.41      5.13 o 
   5   6  15       22.28       16.16     11.61 o 
   6   6  15       12.19       13.89      4.40 o 
   7   6  15        0.01        5.37      3.47 o 
   1   7  15       44.24       30.94      2.52 o 
   2   7  15        1.08       -0.14      2.42 o 
   3   7  15        7.19       -0.12      1.70 o 
   4   7  15        0.29        5.54      3.26 o 
   5   7  15       11.53        2.45      3.37 o 
   6   7  15       54.26       50.95     14.96 o 
   7   7  15        0.39        2.29      3.57 o 
   0   8  15       16.55       14.41      1.97 o 
   1   8  15        2.19        1.19      1.68 o 
   2   8  15        1.66        5.03      3.56 o 
   3   8  15       36.54       36.68      4.93 o 
   4   8  15      157.89      172.57      6.25 o 
   5   8  15       48.33       41.07      8.21 o 
   6   8  15        5.76        3.78      5.11 o 
   1   9  15       27.57       14.84      4.41 o 
   2   9  15        2.53        6.96      2.53 o 
   3   9  15        2.65        1.14      2.86 o 
   4   9  15        4.38       -1.11      3.12 o 
   5   9  15        8.88        8.69      3.95 o 
   0  10  15        5.86        7.89      3.06 o 
   1  10  15       58.69       66.29      4.85 o 
   2  10  15       37.48       31.35      3.89 o 
   3  10  15       19.87       18.72      3.37 o 
   4  10  15       35.68       37.36      7.45 o 
   1  11  15        2.51       -1.28      3.01 o 
   2  11  15       44.69       47.76      4.64 o 
   3  11  15        3.84       -1.01      3.12 o 
   0   0  16     2383.11     2236.83     28.86 o 
   1   0  16     5896.63     6201.45     83.04 o 
   2   0  16     4703.49     4810.76     68.00 o 
   3   0  16      438.72      406.64     10.97 o 
   4   0  16       69.76       76.25      3.14 o 
   5   0  16      177.23      206.31      6.39 o 
   6   0  16       29.85       32.83      9.35 o 
   7   0  16      168.23      151.48     20.31 o 
   8   0  16       33.60       21.71     15.49 o 
   1   1  16       60.66       63.56      2.24 o 
   2   1  16       50.90       55.67      4.27 o 
   3   1  16     2257.71     2184.31     47.71 o 
   4   1  16        0.13       -0.04      1.29 o 
   5   1  16       12.53        5.40      4.24 o 
   6   1  16      120.06      122.12      8.04 o 
   7   1  16       12.87        1.78      5.42 o 
   8   1  16        1.34       -2.67      2.67 o 
   0   2  16      102.79      143.42      4.05 o 
   1   2  16      147.95      157.93      3.38 o 
   2   2  16     2431.25     2460.36     39.57 o 
   3   2  16      822.37      792.85     16.37 o 
   4   2  16       19.29       13.99      1.89 o 
   5   2  16      121.44      116.75     13.01 o 
   6   2  16       15.70        3.95      7.14 o 
   7   2  16        4.28        0.98      5.47 o 
   8   2  16        0.68       -0.49      3.12 o 
   1   3  16      209.83      229.14      4.23 o 
   2   3  16       40.51       34.49      2.41 o 
   3   3  16      131.13      159.93      3.61 o 
   4   3  16       46.60       46.37      5.17 o 
   5   3  16      195.96      210.44     14.44 o 
   6   3  16      357.39      427.44     18.68 o 
   7   3  16       10.38        1.71      3.81 o 
   8   3  16        5.68        5.68      4.67 o 
   0   4  16       40.85       38.74      2.24 o 
   1   4  16       60.49       58.96      2.49 o 
   2   4  16       68.70       65.84      2.59 o 
   3   4  16      329.11      349.61      9.07 o 
   4   4  16       51.71       58.44      5.41 o 
   5   4  16       47.56       39.93      9.58 o 
   6   4  16        7.63       -3.20      6.68 o 
   7   4  16       37.82       28.17     13.07 o 
   8   4  16        7.79       -0.86      6.26 o 
   1   5  16       69.41       84.65      3.05 o 
   2   5  16        0.51       -0.11      1.55 o 
   3   5  16      141.25      149.24      3.66 o 
   4   5  16        3.02        1.72      1.86 o 
   5   5  16      105.75       80.40      6.14 o 
   6   5  16       76.27       66.99      8.74 o 
   7   5  16       50.55       31.89     14.42 o 
   8   5  16       17.28       17.49     14.22 o 
   0   6  16       11.50       15.14      4.27 o 
   1   6  16      378.33      403.74     10.09 o 
   2   6  16       88.82       91.95      3.11 o 
   3   6  16      227.97      235.19      7.81 o 
   4   6  16      131.97      132.01      3.74 o 
   5   6  16      214.03      195.57     20.35 o 
   6   6  16       56.37       44.41      6.79 o 
   7   6  16        0.96       -1.55      3.46 o 
   1   7  16      269.07      304.41     14.43 o 
   2   7  16      257.69      279.01      8.05 o 
   3   7  16       83.62       67.08      4.49 o 
   4   7  16       10.33        7.51      3.11 o 
   5   7  16        7.67        6.88      3.72 o 
   6   7  16        0.39        1.51      3.30 o 
   7   7  16        0.49        1.28      2.93 o 
   0   8  16      128.32      135.40      3.39 o 
   1   8  16        4.46        5.03      2.89 o 
   2   8  16      181.23      204.20      6.12 o 
   3   8  16      214.31      257.01      8.11 o 
   4   8  16       42.58       44.49      4.36 o 
   5   8  16       17.62       12.31      3.75 o 
   6   8  16        4.22        2.58      3.38 o 
   1   9  16       51.59       57.81      8.67 o 
   2   9  16       24.69       27.86      3.71 o 
   3   9  16        1.10        2.60      2.93 o 
   4   9  16       25.86       24.68      5.96 o 
   5   9  16       25.10       20.56      5.01 o 
   0  10  16       10.43        7.46      3.67 o 
   1  10  16        0.40       -3.20      3.20 o 
   2  10  16       38.01       32.11      4.09 o 
   3  10  16       26.30       22.56      3.79 o 
   4  10  16        0.54       -2.29      3.05 o 
   1  11  16       18.63       21.67      4.21 o 
   2  11  16        3.71        4.69      4.46 o 
   1   1  17       41.06       38.06      3.05 o 
   2   1  17     1349.60     1420.32     19.13 o 
   3   1  17      326.41      335.05      5.53 o 
   4   1  17       19.09       13.51      4.96 o 
   5   1  17        9.92        1.56      1.60 o 
   6   1  17      128.61      125.21     21.20 o 
   7   1  17       12.94        1.92      3.00 o 
   8   1  17       38.76       18.86     12.03 o 
   0   2  17     4202.61     4458.94    110.53 o 
   1   2  17       13.44        4.88      1.26 o 
   2   2  17     2175.56     2250.19     43.64 o 
   3   2  17       49.46       51.60      2.51 o 
   4   2  17        3.22        3.05      1.91 o 
   5   2  17        9.31        7.41      6.19 o 
   6   2  17       64.20       27.97     11.70 o 
   7   2  17       11.07        1.83      3.23 o 
   8   2  17      112.19      116.92     13.30 o 
   1   3  17      737.27      787.98     14.07 o 
   2   3  17     5037.09     5384.53     39.72 o 
   3   3  17       77.79       86.71      2.95 o 
   4   3  17       97.09      120.13      3.49 o 
   5   3  17       29.81       22.11      7.83 o 
   6   3  17      712.09      762.58     30.78 o 
   7   3  17        0.04       -2.80      2.87 o 
   8   3  17        4.29       -0.87      5.15 o 
   0   4  17      688.06      714.60     15.73 o 
   1   4  17       12.28       15.27      2.74 o 
   2   4  17        8.41        6.68      1.75 o 
   3   4  17       42.45       44.60      2.48 o 
   4   4  17      268.93      252.08      4.72 o 
   5   4  17        4.45        1.38      2.02 o 
   6   4  17       11.14        2.40      3.41 o 
   7   4  17        1.70        1.80      4.07 o 
   8   4  17        4.86        2.08      4.05 o 
   1   5  17        5.42        5.51      1.75 o 
   2   5  17       21.64       24.87      3.69 o 
   3   5  17        5.15        3.07      1.89 o 
   4   5  17      155.33      137.02      3.74 o 
   5   5  17       54.52       44.40      4.19 o 
   6   5  17        5.36        4.33      3.34 o 
   7   5  17        2.30        1.97      3.24 o 
   0   6  17       10.94        8.77      1.89 o 
   1   6  17       30.64       34.65      2.35 o 
   2   6  17        1.00        2.75      1.62 o 
   3   6  17      119.80      120.92      7.82 o 
   4   6  17        7.85        9.81      3.31 o 
   5   6  17        3.49       -1.25      3.21 o 
   6   6  17        9.77        4.12      5.37 o 
   7   6  17       41.83       44.49     12.14 o 
   1   7  17        0.56       -1.12      1.78 o 
   2   7  17       13.55        7.28      3.47 o 
   3   7  17       52.00       66.25     10.61 o 
   4   7  17      140.77      157.00     10.32 o 
   5   7  17       80.07       82.94      6.64 o 
   6   7  17       31.52       23.00      8.48 o 
   7   7  17        0.03        0.59      3.70 o 
   0   8  17       80.26       88.31      4.50 o 
   1   8  17       94.19       96.25      4.71 o 
   2   8  17       25.37       24.31      4.04 o 
   3   8  17        7.11        8.89      3.96 o 
   4   8  17       12.21       10.10      4.42 o 
   5   8  17       10.11       -1.49      4.28 o 
   6   8  17        0.10        1.17      2.72 o 
   1   9  17        1.89       -2.26      3.01 o 
   2   9  17       14.68       14.47      3.67 o 
   3   9  17        3.05       10.87      3.20 o 
   4   9  17        5.23        3.81      2.93 o 
   5   9  17        2.24        4.44      3.93 o 
   0  10  17      104.25      124.76      7.20 o 
   1  10  17        0.01       -0.37      2.98 o 
   2  10  17        1.98        0.21      3.08 o 
   3  10  17        0.00       -4.84      4.84 o 
   4  10  17       12.62        7.87      3.54 o 
   1  11  17        1.53        4.03      3.65 o 
   2  11  17       39.69       38.45      4.46 o 
   0   0  18     1474.95     1365.91     34.92 o 
   1   0  18     2315.42     2473.69     48.26 o 
   2   0  18      256.97      233.74      7.66 o 
   3   0  18     2049.82     2147.31     91.80 o 
   4   0  18       74.91       77.25      2.90 o 
   5   0  18      140.93      156.41      4.86 o 
   6   0  18       12.80        8.68      6.59 o 
   7   0  18      241.35      275.47      7.25 o 
   8   0  18       18.03       12.28     13.44 o 
   1   1  18      273.96      267.73      4.17 o 
   2   1  18       68.41       57.86      5.52 o 
   3   1  18     1072.03     1155.19     24.73 o 
   4   1  18       80.13       66.01      7.85 o 
   5   1  18      478.86      504.34     18.95 o 
   6   1  18       80.45       51.52     18.66 o 
   7   1  18       57.04       34.46      9.68 o 
   8   1  18        0.04        2.12      2.82 o 
   0   2  18      857.42      855.13     28.26 o 
   1   2  18      445.43      418.52      7.12 o 
   2   2  18        1.43        1.05      1.43 o 
   3   2  18     1662.34     1756.33     42.58 o 
   4   2  18       21.44       15.65      2.10 o 
   5   2  18       32.30       13.00      8.11 o 
   6   2  18        4.81       -2.55      3.15 o 
   7   2  18        3.01        1.44      3.58 o 
   8   2  18        1.01        2.81      4.25 o 
   1   3  18      190.13      232.22     11.60 o 
   2   3  18      408.00      432.56      7.81 o 
   3   3  18      414.33      450.94      9.52 o 
   4   3  18       13.24        7.31      2.36 o 
   5   3  18      217.70      242.15      8.24 o 
   6   3  18        9.70        1.18      4.23 o 
   7   3  18        2.96       -0.18      3.38 o 
   8   3  18        0.03       -2.03      3.82 o 
   0   4  18      627.54      634.68     16.26 o 
   1   4  18      321.02      335.16      7.33 o 
   2   4  18      294.03      320.65      6.32 o 
   3   4  18       33.61       34.62      2.27 o 
   4   4  18      210.88      240.11      4.45 o 
   5   4  18       31.42       17.62      6.97 o 
   6   4  18        1.32        1.90      4.00 o 
   7   4  18      122.10      100.24     19.35 o 
   8   4  18        0.34       -0.39      3.77 o 
   1   5  18      211.01      225.37      6.17 o 
   2   5  18       29.22       29.53      6.00 o 
   3   5  18      356.42      365.14      6.58 o 
   4   5  18       29.89       23.09      4.41 o 
   5   5  18      130.30      117.50     11.18 o 
   6   5  18        1.11        6.60      3.06 o 
   7   5  18       16.17        0.30      5.80 o 
   0   6  18       86.24       95.08      3.14 o 
   1   6  18      112.50      108.02      4.88 o 
   2   6  18        8.46        5.75      2.13 o 
   3   6  18        7.72       10.17      2.83 o 
   4   6  18        0.00       -2.86      3.79 o 
   5   6  18      148.25      138.05      7.73 o 
   6   6  18        3.49        0.01      3.95 o 
   7   6  18       58.31       64.57     14.75 o 
   1   7  18      145.80      156.41      8.75 o 
   2   7  18      127.46      126.39      3.90 o 
   3   7  18        0.17       -0.94      2.95 o 
   4   7  18        0.13        1.72      3.34 o 
   5   7  18        0.00        2.09      2.85 o 
   6   7  18       13.57        2.04      5.36 o 
   0   8  18        0.08        0.48      3.24 o 
   1   8  18        1.04        5.80      4.42 o 
   2   8  18       71.35       67.57      5.21 o 
   3   8  18      639.17      658.12     10.62 o 
   4   8  18       16.71       12.55      5.51 o 
   5   8  18       49.13       38.55     12.02 o 
   6   8  18        1.60        3.52      3.19 o 
   1   9  18        3.03        1.28      3.13 o 
   2   9  18       27.15       19.30      3.84 o 
   3   9  18        1.54       -0.41      3.35 o 
   4   9  18       12.22        7.47      3.29 o 
   5   9  18        1.18        3.18      2.93 o 
   0  10  18        0.00        0.77      3.92 o 
   1  10  18        0.78        5.33      3.66 o 
   2  10  18        4.64        4.62      4.07 o 
   3  10  18       67.14       62.56      9.00 o 
   4  10  18        0.27       -0.67      2.81 o 
   1  11  18        0.51       -1.55      5.47 o 
   2  11  18        6.04        0.26      3.05 o 
   1   1  19      169.22      153.50      3.34 o 
   2   1  19       50.39       37.43      5.16 o 
   3   1  19      816.32      801.20     13.19 o 
   4   1  19       33.32       15.47      5.00 o 
   5   1  19      395.83      473.59     15.19 o 
   6   1  19        3.65        2.62      2.60 o 
   7   1  19        8.32       -0.44      3.37 o 
   8   1  19       27.86       11.88      6.55 o 
   0   2  19      574.08      653.88     15.23 o 
   1   2  19        8.10        8.61      1.37 o 
   2   2  19       41.19       33.34      4.85 o 
   3   2  19      157.84      162.95      3.76 o 
   4   2  19      422.29      438.39     10.17 o 
   5   2  19       23.03       11.68      4.74 o 
   6   2  19       52.68       49.13     15.90 o 
   7   2  19        0.26       -0.72      3.46 o 
   8   2  19       62.65       38.33     16.02 o 
   1   3  19      351.20      384.96      6.87 o 
   2   3  19      303.28      291.41      5.72 o 
   3   3  19       49.12       46.87      5.91 o 
   4   3  19       17.34       11.03      3.34 o 
   5   3  19       39.52       21.50      9.60 o 
   6   3  19      226.47      297.15      9.23 o 
   7   3  19        0.60        0.40      3.89 o 
   8   3  19        8.86       11.27      5.98 o 
   0   4  19       74.23       91.22      7.67 o 
   1   4  19       16.80       13.68      2.16 o 
   2   4  19      143.06      149.70      7.29 o 
   3   4  19       20.88       24.75      5.07 o 
   4   4  19      535.52      572.73     10.20 o 
   5   4  19        1.16        3.47      2.66 o 
   6   4  19        0.29       -3.17      5.19 o 
   7   4  19        0.11       -2.42      3.21 o 
   8   4  19        8.26       -3.51      8.73 o 
   1   5  19      136.55      127.30      4.13 o 
   2   5  19      158.67      167.51      5.91 o 
   3   5  19      393.81      417.42      9.23 o 
   4   5  19        7.16       11.49      3.67 o 
   5   5  19        2.62        3.23      2.90 o 
   6   5  19       19.90        7.33      4.27 o 
   7   5  19        6.11        3.16      3.20 o 
   0   6  19       88.61       91.51      3.17 o 
   1   6  19      178.89      186.22      6.92 o 
   2   6  19      239.64      268.51      8.56 o 
   3   6  19      210.14      215.26      4.17 o 
   4   6  19      188.08      174.15     12.23 o 
   5   6  19        0.02       -1.38      3.51 o 
   6   6  19        3.60        1.51      3.39 o 
   7   6  19        2.51        0.31      6.08 o 
   1   7  19        0.07        1.51      3.03 o 
   2   7  19      266.58      257.44      9.22 o 
   3   7  19       19.19       21.88      3.47 o 
   4   7  19        3.56        6.84      2.96 o 
   5   7  19        0.11        2.85      2.97 o 
   6   7  19        3.62        5.18      3.36 o 
   0   8  19      390.55      445.27      8.94 o 
   1   8  19      135.44      151.21      5.75 o 
   2   8  19        0.85        3.33      3.12 o 
   3   8  19      155.92      170.00      6.67 o 
   4   8  19      168.64      160.28      7.14 o 
   5   8  19       36.03       32.41      7.99 o 
   6   8  19        7.67        4.72      3.97 o 
   1   9  19       41.86       38.90      4.31 o 
   2   9  19       22.09        5.24      6.38 o 
   3   9  19        1.13        2.54      3.29 o 
   4   9  19        4.69        3.47      3.12 o 
   5   9  19        0.01       -1.83      2.75 o 
   0  10  19        1.61        2.94      3.49 o 
   1  10  19       10.83        9.27      3.70 o 
   2  10  19       69.32       64.51      5.91 o 
   3  10  19        1.75        5.22      3.06 o 
   1  11  19       20.61       21.29      4.65 o 
   0   0  20      119.69      148.55      3.39 o 
   1   0  20     2270.55     2351.47     24.55 o 
   2   0  20       12.18        8.33      1.55 o 
   3   0  20       25.00       24.64      3.58 o 
   4   0  20        4.39        3.88      1.74 o 
   5   0  20       98.55      113.24     10.19 o 
   6   0  20        8.13       10.00      7.00 o 
   7   0  20      288.32      350.70     10.50 o 
   8   0  20       60.90       56.95     15.81 o 
   1   1  20      311.85      325.31      4.92 o 
   2   1  20       91.27       88.58      4.29 o 
   3   1  20       20.49       12.16      3.18 o 
   4   1  20       78.14       76.00      7.09 o 
   5   1  20      324.11      409.60     14.37 o 
   6   1  20        8.92       -2.81      2.81 o 
   7   1  20        0.02        3.58      4.23 o 
   8   1  20        0.47       -2.96      2.96 o 
   0   2  20      489.43      533.21     13.52 o 
   1   2  20      212.38      222.03      4.02 o 
   2   2  20      129.09      119.85      4.86 o 
   3   2  20        2.85        4.16      1.59 o 
   4   2  20      162.80      174.71      3.93 o 
   5   2  20      223.51      213.40     13.13 o 
   6   2  20      165.48      184.74     22.19 o 
   7   2  20       48.84       60.44     16.05 o 
   8   2  20       14.11        4.54      8.75 o 
   1   3  20       72.96       84.53      6.63 o 
   2   3  20        1.50       -1.73      1.73 o 
   3   3  20      259.90      284.16      5.16 o 
   4   3  20       62.52       58.03      6.77 o 
   5   3  20      155.75      136.71      9.94 o 
   6   3  20        1.78       -3.18      3.18 o 
   7   3  20        0.86       -2.76      5.56 o 
   8   3  20        0.12        0.16      3.80 o 
   0   4  20      112.32      113.91      3.42 o 
   1   4  20      395.65      424.21     11.01 o 
   2   4  20      280.03      283.79      5.29 o 
   3   4  20       73.36       67.18      3.78 o 
   4   4  20       17.59        8.25      1.96 o 
   5   4  20        5.46        0.88      3.67 o 
   6   4  20       39.87       43.55     15.98 o 
   7   4  20        5.45        2.94      3.71 o 
   1   5  20      281.00      330.91      6.77 o 
   2   5  20      214.55      220.87      4.40 o 
   3   5  20       12.91        8.61      2.93 o 
   4   5  20        5.33        3.95      5.41 o 
   5   5  20      127.11       95.98      5.90 o 
   6   5  20       35.58       10.72      6.90 o 
   7   5  20        4.16        2.61      3.64 o 
   0   6  20      307.14      330.02      6.25 o 
   1   6  20       97.97      124.17      3.44 o 
   2   6  20      147.67      144.62      3.81 o 
   3   6  20      251.78      263.85      9.12 o 
   4   6  20      270.26      284.95     10.53 o 
   5   6  20       61.33       56.58     15.43 o 
   6   6  20       37.10       21.12     12.11 o 
   7   6  20        1.62        3.84      4.98 o 
   1   7  20      312.15      327.38     19.39 o 
   2   7  20       24.61       11.79      7.51 o 
   3   7  20       11.92       12.16      3.32 o 
   4   7  20        0.00        1.69      3.01 o 
   5   7  20        0.03        0.42      3.95 o 
   6   7  20        2.20       -2.95      2.95 o 
   0   8  20      182.71      223.71     10.85 o 
   1   8  20        7.90       11.46      4.33 o 
   2   8  20       93.92       95.96     14.05 o 
   3   8  20        2.37       -0.75      3.85 o 
   4   8  20        2.08       -0.23      4.17 o 
   5   8  20        0.76        3.26      3.18 o 
   1   9  20      199.02      197.13      7.10 o 
   2   9  20       49.72       46.08      4.38 o 
   3   9  20        2.84        0.77      3.07 o 
   4   9  20        1.38        6.26      3.30 o 
   0  10  20       51.34       61.11      4.95 o 
   1  10  20       96.77       92.20      6.23 o 
   2  10  20        7.43        8.56      3.79 o 
   3  10  20        0.06        0.00      2.60 o 
   1   1  21       75.78       67.10      2.97 o 
   2   1  21      321.96      325.52      5.67 o 
   3   1  21       17.56       14.57      5.10 o 
   4   1  21       37.87       40.99      7.50 o 
   5   1  21       76.37       67.94     16.95 o 
   6   1  21       20.15        4.66      6.38 o 
   7   1  21        1.47        0.59      3.51 o 
   8   1  21        1.74        0.78      3.07 o 
   0   2  21     2223.19     2313.24     51.15 o 
   1   2  21        3.33        4.94      1.45 o 
   2   2  21        2.03        1.40      1.77 o 
   3   2  21       74.25       82.18      3.34 o 
   4   2  21      474.67      570.21     10.67 o 
   5   2  21        2.74        1.83      2.69 o 
   6   2  21       93.04       62.42     31.36 o 
   7   2  21        0.91        1.73      3.89 o 
   8   2  21       34.93       21.01     16.05 o 
   1   3  21      906.63      998.98     14.88 o 
   2   3  21        1.55       -0.31      1.56 o 
   3   3  21      250.63      258.21      8.34 o 
   4   3  21       18.81       10.92      4.83 o 
   5   3  21       64.30       52.11     14.07 o 
   6   3  21        2.66        0.94      3.07 o 
   7   3  21      118.23       92.11     41.29 o 
   8   3  21        5.84       -0.27      6.69 o 
   0   4  21        0.20        3.31      1.85 o 
   1   4  21       58.34       61.27      3.15 o 
   2   4  21      182.29      185.12      6.95 o 
   3   4  21      123.26      118.52      6.95 o 
   4   4  21      209.64      235.54      5.00 o 
   5   4  21       28.04       30.83     14.34 o 
   6   4  21        6.15       -3.30      3.30 o 
   7   4  21        0.08       -0.66      3.03 o 
   1   5  21      213.11      229.46      4.64 o 
   2   5  21       36.91       23.32      4.67 o 
   3   5  21       39.06       32.75      5.73 o 
   4   5  21        2.76        2.85      4.79 o 
   5   5  21       37.71       16.16      9.80 o 
   6   5  21        2.32        1.43      4.35 o 
   7   5  21        9.97        3.99      3.95 o 
   0   6  21      173.81      200.65      7.76 o 
   1   6  21       91.57      105.68      3.73 o 
   2   6  21      241.64      265.40      6.12 o 
   3   6  21       58.03       55.45      4.35 o 
   4   6  21       54.67       43.54      4.57 o 
   5   6  21        0.82       -2.77      3.11 o 
   6   6  21       12.57        7.10      8.55 o 
   1   7  21      137.20      137.91      5.58 o 
   2   7  21       46.60       40.30      8.50 o 
   3   7  21        1.79       -2.67      2.67 o 
   4   7  21        5.52       -1.24      2.93 o 
   5   7  21        6.78       -0.89      3.17 o 
   6   7  21        0.07        4.04      3.15 o 
   0   8  21      141.72      159.64      9.68 o 
   1   8  21      112.92      113.99      6.29 o 
   2   8  21        3.52       -2.06      3.77 o 
   3   8  21        0.55        0.49      3.71 o 
   4   8  21       22.78       26.84      4.03 o 
   5   8  21        2.16        4.67      3.06 o 
   1   9  21       30.69       29.75      4.68 o 
   2   9  21        2.45        3.02      3.46 o 
   3   9  21       90.27       86.79      6.82 o 
   4   9  21        0.12        3.96      3.34 o 
   0  10  21       89.53      107.98      6.03 o 
   1  10  21       29.32       31.06      4.95 o 
   2  10  21       21.45       12.13      3.63 o 
   3  10  21        9.89        7.32      4.21 o 
   0   0  22       46.99       61.02      2.74 o 
   1   0  22        9.91        4.76      2.66 o 
   2   0  22      106.13      107.42      3.93 o 
   3   0  22      301.75      262.04      5.13 o 
   4   0  22     1024.16     1099.46     40.36 o 
   5   0  22      814.58      888.69     17.31 o 
   6   0  22      190.91      235.61      8.36 o 
   7   0  22      109.38      103.56     28.63 o 
   8   0  22        3.42        5.32      4.68 o 
   1   1  22       98.13      108.30      2.67 o 
   2   1  22       88.02       83.57      3.60 o 
   3   1  22       31.53       17.95      5.95 o 
   4   1  22      502.10      578.53      9.78 o 
   5   1  22       17.43        5.90      4.18 o 
   6   1  22      131.66      141.22     29.90 o 
   7   1  22       24.49        8.48      5.67 o 
   8   1  22       16.69        4.73      3.93 o 
   0   2  22       25.32       39.25      3.62 o 
   1   2  22       10.88       13.62      1.85 o 
   2   2  22       68.96       93.00      3.05 o 
   3   2  22        4.02        5.45      2.65 o 
   4   2  22      349.86      355.13      7.36 o 
   5   2  22       19.84        6.14      6.02 o 
   6   2  22       25.92       12.89     13.42 o 
   7   2  22        1.03        2.67      3.59 o 
   8   2  22       16.81        0.68      6.81 o 
   1   3  22      396.47      415.61      9.94 o 
   2   3  22       48.49       48.99      6.07 o 
   3   3  22        1.87        1.26      2.12 o 
   4   3  22      115.77      133.98      7.26 o 
   5   3  22        0.20        4.07      3.24 o 
   6   3  22        0.30       -0.20      3.30 o 
   7   3  22        8.32        1.90      3.98 o 
   0   4  22       30.22       34.26      5.62 o 
   1   4  22       12.12       12.79      1.81 o 
   2   4  22       32.37       24.43      3.77 o 
   3   4  22     1003.41     1062.97     13.53 o 
   4   4  22       87.60       87.65      3.01 o 
   5   4  22      104.72       97.23     17.48 o 
   6   4  22        6.16        2.66      3.46 o 
   7   4  22        0.06       -3.03      3.03 o 
   1   5  22       26.81       18.04      3.29 o 
   2   5  22      218.12      243.46      5.31 o 
   3   5  22        7.09        2.49      2.05 o 
   4   5  22       27.56       12.83      6.37 o 
   5   5  22       25.45        6.62     15.26 o 
   6   5  22       10.00        4.02      4.03 o 
   7   5  22        1.29       -3.08      3.08 o 
   0   6  22       19.49       19.88      2.16 o 
   1   6  22      385.11      421.38     17.91 o 
   2   6  22      209.25      223.47      6.33 o 
   3   6  22      287.97      302.48      9.73 o 
   4   6  22        0.11        0.63      3.33 o 
   5   6  22       37.21       30.45      6.71 o 
   6   6  22        2.20        2.81      5.44 o 
   1   7  22       41.73       36.99      8.62 o 
   2   7  22       57.74       54.64      4.64 o 
   3   7  22        0.42       -2.89      2.89 o 
   4   7  22        0.13        2.54      2.95 o 
   5   7  22        3.08       -2.50      2.50 o 
   6   7  22        0.54       -0.40      2.95 o 
   0   8  22      209.11      252.62     15.01 o 
   1   8  22        2.19       -3.43      3.43 o 
   2   8  22      107.32      110.01      5.76 o 
   3   8  22      117.58      117.77      8.89 o 
   4   8  22       33.55       30.38      8.14 o 
   5   8  22        0.83       -1.36      5.50 o 
   1   9  22       55.36       63.08      5.77 o 
   2   9  22       17.53       13.22      3.90 o 
   3   9  22        6.02        3.83      3.56 o 
   4   9  22        0.01        0.26      2.58 o 
   0  10  22        8.18       14.13      4.32 o 
   1  10  22      120.25      146.05      8.66 o 
   2  10  22       22.80       15.73      8.30 o 
   1   1  23        2.08        1.68      1.23 o 
   2   1  23      201.29      196.89      4.98 o 
   3   1  23        4.47        2.54      1.47 o 
   4   1  23        0.65       -1.66      1.66 o 
   5   1  23        0.00        3.13      4.49 o 
   6   1  23       19.53        1.64      4.71 o 
   7   1  23       11.99        1.67      4.49 o 
   8   1  23        2.55        7.02      3.13 o 
   0   2  23       40.26       52.70      3.84 o 
   1   2  23       30.85       44.58      2.61 o 
   2   2  23      178.77      169.25      3.79 o 
   3   2  23       95.36       96.08      5.62 o 
   4   2  23     1557.05     1728.69     19.02 o 
   5   2  23      225.10      214.94     22.43 o 
   6   2  23      168.46      167.68     22.93 o 
   7   2  23        0.50        5.83      4.13 o 
   1   3  23       56.06       43.13      2.13 o 
   2   3  23       53.78       40.27      3.92 o 
   3   3  23      772.41      844.54     16.67 o 
   4   3  23      202.25      209.63     10.92 o 
   5   3  23       16.43       -0.75      4.36 o 
   6   3  23        3.94       -3.66      4.08 o 
   7   3  23       41.35       13.35     10.72 o 
   0   4  23     1646.72     1783.03     65.53 o 
   1   4  23      309.05      330.46      8.31 o 
   2   4  23      268.40      278.34      7.43 o 
   3   4  23       18.77       12.84      5.04 o 
   4   4  23       57.02       59.89      5.06 o 
   5   4  23       24.37        5.06      8.43 o 
   6   4  23        1.52        1.08      3.52 o 
   7   4  23       10.69        8.65      9.54 o 
   1   5  23       16.44       15.19      1.95 o 
   2   5  23        5.42       -1.49      3.54 o 
   3   5  23      117.64      122.59      9.38 o 
   4   5  23       36.29       22.09     14.99 o 
   5   5  23        1.20        0.97      3.41 o 
   6   5  23       36.29       25.65      7.29 o 
   7   5  23        1.93        3.49      3.53 o 
   0   6  23      128.37      167.66      3.87 o 
   1   6  23       98.44       97.24      3.17 o 
   2   6  23       17.70       16.32      4.05 o 
   3   6  23       14.12       13.12      3.31 o 
   4   6  23       72.44       63.85      4.49 o 
   5   6  23        5.15        1.77      3.42 o 
   6   6  23        0.45        4.55      3.65 o 
   1   7  23       14.95        5.27      3.36 o 
   2   7  23      577.82      647.44     10.37 o 
   3   7  23       14.26        9.35      3.55 o 
   4   7  23       40.47       33.25      4.25 o 
   5   7  23        0.57        6.61      3.95 o 
   0   8  23       10.95       14.17      4.02 o 
   1   8  23        0.09        4.80      3.24 o 
   2   8  23       32.07       37.33      4.34 o 
   3   8  23        0.17        3.12      3.29 o 
   4   8  23        0.00       -1.92      2.71 o 
   5   8  23        0.40        0.93      3.23 o 
   1   9  23        7.13        8.26      4.10 o 
   2   9  23       20.71       18.05      5.38 o 
   3   9  23        0.32        1.57      3.11 o 
   4   9  23        0.10        5.13      3.18 o 
   0  10  23       18.70       16.57      5.93 o 
   1  10  23       16.85       21.06      5.41 o 
   2  10  23       20.46       16.53      5.92 o 
   0   0  24       38.32       39.76      4.96 o 
   1   0  24       64.12       67.47      2.41 o 
   2   0  24      137.61      146.06      3.52 o 
   3   0  24      125.35      109.68      5.34 o 
   4   0  24       90.01       89.25      3.24 o 
   5   0  24      818.85      859.39     13.89 o 
   6   0  24       92.68       60.69     22.20 o 
   7   0  24       21.12       -0.03      4.01 o 
   1   1  24        0.03       -1.05      1.17 o 
   2   1  24      131.70      122.24      2.99 o 
   3   1  24        1.95        3.63      1.53 o 
   4   1  24       40.18       42.36      7.99 o 
   5   1  24      114.08       89.91     15.83 o 
   6   1  24       57.58       39.41     13.37 o 
   7   1  24        0.68       -0.74      2.59 o 
   0   2  24       39.23       49.51      2.51 o 
   1   2  24      344.31      361.82      6.15 o 
   2   2  24      164.55      188.47      6.80 o 
   3   2  24      839.10      915.54     14.94 o 
   4   2  24      649.04      698.06     10.27 o 
   5   2  24      196.58      187.26     18.60 o 
   6   2  24        0.67        1.59      3.62 o 
   7   2  24       22.01       17.68      9.14 o 
   1   3  24       58.01       61.38      4.53 o 
   2   3  24      224.30      224.68      4.44 o 
   3   3  24        1.16       -1.62      1.62 o 
   4   3  24        2.00        3.13      3.00 o 
   5   3  24       45.89       20.94     11.94 o 
   6   3  24        1.45        3.81      5.81 o 
   7   3  24       27.61        1.15     14.86 o 
   0   4  24        2.32       15.61      5.54 o 
   1   4  24      293.06      321.15      9.10 o 
   2   4  24      206.79      224.81      4.36 o 
   3   4  24       36.74       39.13      5.90 o 
   4   4  24      220.19      235.18      6.45 o 
   5   4  24       19.44       14.41     12.26 o 
   6   4  24        1.46        1.91      3.36 o 
   7   4  24       15.27       14.52     10.92 o 
   1   5  24       51.22       51.97      3.15 o 
   2   5  24        3.38        1.25      1.56 o 
   3   5  24       60.20       67.78      9.04 o 
   4   5  24        4.94        0.55      2.79 o 
   5   5  24        2.67       -3.01      3.01 o 
   6   5  24       21.87        9.57      4.39 o 
   0   6  24      312.06      333.61      7.24 o 
   1   6  24      394.46      446.02      8.30 o 
   2   6  24      117.52      108.57      6.44 o 
   3   6  24        3.39        0.75      2.83 o 
   4   6  24        0.00        0.08      3.23 o 
   5   6  24        6.54        4.40      6.58 o 
   6   6  24        1.53        4.00      3.05 o 
   1   7  24       54.86       38.79      6.92 o 
   2   7  24       13.64        3.37      6.80 o 
   3   7  24       16.06       -2.59      4.14 o 
   4   7  24       60.88       48.43     11.15 o 
   5   7  24        7.00        3.08      3.86 o 
   0   8  24      116.25      122.09      8.83 o 
   1   8  24      179.18      188.98      6.53 o 
   2   8  24        9.85        1.78      3.51 o 
   3   8  24      113.33      107.74      6.25 o 
   4   8  24        7.49       16.12      3.92 o 
   1   9  24        0.01        2.71      3.48 o 
   2   9  24       15.79       15.04      8.49 o 
   3   9  24        1.85        8.43      3.42 o 
   0  10  24        9.74        5.14      3.75 o 
   1  10  24        0.09        3.34      3.59 o 
   1   1  25      155.67      166.61      3.29 o 
   2   1  25      244.15      243.15      5.05 o 
   3   1  25        4.36        0.82      1.61 o 
   4   1  25       17.93       10.35      4.55 o 
   5   1  25        3.25        0.03      2.81 o 
   6   1  25        2.09       -2.90      2.90 o 
   7   1  25        5.30        0.38      2.88 o 
   0   2  25      754.22      837.54     14.10 o 
   1   2  25        7.17        8.76      1.50 o 
   2   2  25      191.12      189.00      4.01 o 
   3   2  25        4.07        1.26      1.96 o 
   4   2  25        7.36        7.19      4.05 o 
   5   2  25      129.52      127.48     25.65 o 
   6   2  25      152.14      147.07     12.99 o 
   7   2  25        6.70        0.61      4.57 o 
   1   3  25      611.51      658.73     10.15 o 
   2   3  25      197.08      189.85      4.09 o 
   3   3  25       10.24       11.43      5.28 o 
   4   3  25        0.32       -0.02      2.97 o 
   6   3  25       65.57       38.45     24.16 o 
   7   3  25        0.22        4.31      3.67 o 
   0   4  25       58.38       63.59      2.81 o 
   1   4  25       34.54       41.20      2.46 o 
   2   4  25      484.16      520.27      9.86 o 
   3   4  25        0.62        3.91      3.33 o 
   4   4  25      134.32      124.61      5.35 o 
   5   4  25      202.77      214.16     13.67 o 
   6   4  25       78.33       71.78     26.24 o 
   7   4  25        5.05       -1.39      3.95 o 
   1   5  25        0.08       -1.28      1.79 o 
   2   5  25      148.35      141.10      5.34 o 
   3   5  25       44.20       48.46      8.67 o 
   4   5  25        3.27        0.74      2.59 o 
   5   5  25        1.87        0.21      3.77 o 
   6   5  25       27.53       -1.99      7.47 o 
   0   6  25       15.25       26.60      3.72 o 
   1   6  25       20.82       21.59      4.03 o 
   2   6  25      288.34      322.90      7.68 o 
   3   6  25       23.60       27.35      4.31 o 
   4   6  25        1.24        1.09      3.38 o 
   5   6  25        2.53        3.61      3.43 o 
   6   6  25        9.41       -1.68      3.82 o 
   1   7  25       22.83       18.56      3.82 o 
   2   7  25       81.66       86.60      5.12 o 
   3   7  25        0.34       -0.14      3.72 o 
   4   7  25        0.63        2.95      3.54 o 
   5   7  25        4.77        1.67      3.49 o 
   0   8  25      338.34      363.50     17.51 o 
   1   8  25        5.02       10.80      3.75 o 
   2   8  25       62.67       61.28      7.31 o 
   3   8  25        0.00       -0.13      3.69 o 
   4   8  25        1.54        3.01      4.46 o 
   1   9  25       48.40       35.55      5.80 o 
   2   9  25       36.61       30.84      5.20 o 
   3   9  25        5.08        7.68      4.23 o 
   0   0  26       10.66        5.93      2.32 o 
   1   0  26      827.96      900.96     12.21 o 
   2   0  26     1395.79     1498.32     17.20 o 
   3   0  26     1188.63     1237.98     20.94 o 
   4   0  26        6.01       -0.90      3.02 o 
   5   0  26       69.91       72.75     16.88 o 
   6   0  26       25.98       26.49     13.88 o 
   7   0  26       16.78        4.39      4.32 o 
   1   1  26       91.30       93.92      3.14 o 
   2   1  26       73.87       72.19      9.17 o 
   3   1  26        7.37        1.19      1.47 o 
   4   1  26      423.17      441.87     12.05 o 
   5   1  26       22.42       16.06      6.64 o 
   6   1  26        0.33       -0.72      3.12 o 
   7   1  26       29.17       11.03      8.20 o 
   0   2  26      371.79      388.28     11.97 o 
   1   2  26       20.23       17.39      1.83 o 
   2   2  26      140.51      149.86      3.85 o 
   3   2  26      105.85       94.90      4.85 o 
   4   2  26       11.26       15.06      3.60 o 
   5   2  26      428.83      455.53     11.16 o 
   6   2  26       34.72       19.96     17.08 o 
   7   2  26       13.30       10.65      7.88 o 
   1   3  26       51.18       41.27      4.06 o 
   2   3  26        7.05        1.42      2.82 o 
   3   3  26       10.16        8.78      2.54 o 
   4   3  26       17.18        7.99      4.40 o 
   5   3  26       21.06       -0.31      3.86 o 
   6   3  26        0.00        4.39      3.76 o 
   7   3  26        2.79       -1.29      2.93 o 
   0   4  26        7.14        4.49      1.82 o 
   1   4  26      175.85      202.99      4.11 o 
   2   4  26       29.57       28.19      3.76 o 
   3   4  26      131.35      146.68      5.44 o 
   4   4  26       42.33       48.92      6.69 o 
   5   4  26      130.25      107.13     12.26 o 
   6   4  26        8.17        2.43      5.09 o 
   1   5  26      128.84      126.36     10.55 o 
   2   5  26      448.33      432.54     11.66 o 
   3   5  26       78.89       72.43      7.82 o 
   4   5  26       36.91       45.01     13.10 o 
   5   5  26        2.11       -1.60      2.93 o 
   6   5  26        6.68       -0.16      4.08 o 
   0   6  26      747.39      825.39     18.23 o 
   1   6  26      122.81      139.29      5.51 o 
   2   6  26       32.91       16.83      3.66 o 
   3   6  26       30.48       28.70      7.39 o 
   4   6  26        6.78        6.03      5.48 o 
   5   6  26        2.11       -3.05      3.05 o 
   1   7  26       91.85       85.68     12.30 o 
   2   7  26        1.25        4.77      3.47 o 
   3   7  26        1.90        1.18      2.74 o 
   4   7  26        0.03       -0.58      3.15 o 
   5   7  26        0.85       -0.08      3.60 o 
   0   8  26        0.00        3.91      3.41 o 
   1   8  26      235.54      265.07     12.44 o 
   2   8  26       20.12       19.75      4.52 o 
   3   8  26        1.19       -2.25      3.65 o 
   4   8  26       62.92       74.29      6.73 o 
   1   9  26       10.79        8.43      4.95 o 
   2   9  26       10.91       12.22      4.21 o 
   1   1  27        3.38        2.58      1.34 o 
   2   1  27       28.50       15.08      2.64 o 
   3   1  27      228.81      220.21      8.68 o 
   4   1  27        3.82        3.72      3.48 o 
   5   1  27       14.09        3.23      3.98 o 
   6   1  27        6.78       -2.36      3.06 o 
   7   1  27       11.61       -3.42      3.42 o 
   0   2  27      117.57      128.97      3.64 o 
   1   2  27        0.55        3.49      1.47 o 
   2   2  27      130.77      149.02      3.65 o 
   3   2  27     1228.71     1296.75     16.80 o 
   4   2  27       84.95       88.15      4.96 o 
   5   2  27       51.92       43.44     19.03 o 
   6   2  27        7.00        1.47      7.78 o 
   7   2  27        0.53       -3.60      3.60 o 
   1   3  27      268.04      266.28      4.08 o 
   2   3  27       23.28       16.26      6.85 o 
   3   3  27        2.31       -0.76      2.81 o 
   4   3  27        4.40       -3.14      4.92 o 
   5   3  27       27.23       12.06      9.47 o 
   6   3  27       15.23        5.13      8.01 o 
   0   4  27       23.43       25.99      2.97 o 
   1   4  27      166.52      163.63      3.63 o 
   2   4  27       13.05       12.39      3.25 o 
   3   4  27       32.73       32.95      3.60 o 
   4   4  27      375.51      398.79      8.62 o 
   5   4  27       25.95       12.63     10.73 o 
   6   4  27       17.74        5.71     11.10 o 
   1   5  27        4.46        7.02      4.45 o 
   2   5  27       45.27       14.03      5.89 o 
   3   5  27      133.90      159.21     12.17 o 
   4   5  27        8.80        4.82      4.49 o 
   5   5  27        0.72        4.55      5.55 o 
   6   5  27        8.09        7.00      3.76 o 
   0   6  27      424.53      487.23      9.38 o 
   1   6  27        2.99        6.15      3.55 o 
   2   6  27       29.88       25.64      4.70 o 
   3   6  27      107.93      121.64      6.78 o 
   4   6  27        1.22       -0.65      3.17 o 
   5   6  27        4.36        3.26      3.79 o 
   1   7  27        0.09        3.06      3.64 o 
   2   7  27       32.11       33.13      4.45 o 
   3   7  27        4.55       -2.56      3.65 o 
   4   7  27       13.76        4.99      4.43 o 
   0   8  27       12.57       13.08      4.16 o 
   1   8  27      149.48      163.31      6.66 o 
   2   8  27       25.23       20.04      6.06 o 
   3   8  27       38.75       39.49      5.31 o 
   1   9  27       28.26       15.11      8.09 o 
   2   9  27       50.38       36.36      5.54 o 
   0   0  28     2710.75     2752.26     21.61 o 
   1   0  28      470.20      498.12      8.60 o 
   2   0  28       38.91       37.67      4.00 o 
   3   0  28        4.67        2.40      2.99 o 
   4   0  28     1629.42     1790.93     45.24 o 
   5   0  28       77.48       84.79     17.70 o 
   6   0  28        7.89        1.25      4.18 o 
   7   0  28       57.24       42.28     34.42 o 
   1   1  28       93.51      107.28      3.61 o 
   2   1  28      743.30      727.17     13.39 o 
   3   1  28       38.42       28.31      7.50 o 
   4   1  28      129.58      125.97      8.56 o 
   5   1  28        7.35        3.39      3.90 o 
   6   1  28        3.97        2.66      2.64 o 
   7   1  28        0.66       -1.62      3.19 o 
   0   2  28      353.75      386.56      8.59 o 
   1   2  28       42.11       44.31      2.15 o 
   2   2  28       11.48        9.53      1.95 o 
   3   2  28       52.12       38.82      9.38 o 
   4   2  28        0.17        2.37      4.64 o 
   5   2  28        9.06        2.08      3.81 o 
   6   2  28        0.40        3.52      3.45 o 
   1   3  28       12.89       14.70      5.71 o 
   2   3  28        0.87       -0.64      3.38 o 
   3   3  28      148.74      141.53     10.15 o 
   4   3  28        0.55        3.82      2.54 o 
   5   3  28       47.65       19.99     12.24 o 
   6   3  28        7.12        1.97      3.90 o 
   0   4  28      194.03      235.02     10.96 o 
   1   4  28      244.84      277.54      6.75 o 
   2   4  28       40.48       31.49      6.68 o 
   3   4  28       48.82       57.92      4.80 o 
   4   4  28        7.14       -1.60      3.41 o 
   5   4  28       12.28        2.46      3.79 o 
   6   4  28        6.10        5.40      4.32 o 
   1   5  28       33.25       16.86      3.76 o 
   2   5  28       58.78       42.91      4.25 o 
   3   5  28        1.73        1.00      2.88 o 
   4   5  28       16.64        8.96      3.65 o 
   5   5  28        1.85       -0.03      2.96 o 
   0   6  28     1079.91     1207.69     13.82 o 
   1   6  28      120.09      128.61      5.79 o 
   2   6  28        0.20       -2.26      4.84 o 
   3   6  28       62.71       54.98      4.86 o 
   4   6  28        3.77        7.42      3.51 o 
   5   6  28       83.45       87.85     10.98 o 
   1   7  28       26.24       25.22      3.93 o 
   2   7  28        2.44       -0.11      3.27 o 
   3   7  28        7.64       -0.21      4.41 o 
   4   7  28        2.76        0.81      3.04 o 
   0   8  28        0.88       -2.27      3.70 o 
   1   8  28        2.69        3.19      4.16 o 
   2   8  28       34.87       39.09      5.36 o 
   3   8  28       42.26       43.89      8.49 o 
   1   9  28       22.02       19.14      4.52 o 
   1   1  29       96.62       90.75      5.37 o 
   2   1  29        0.28       -0.14      1.44 o 
   3   1  29       49.22       45.48      8.19 o 
   4   1  29        0.44       -2.03      2.36 o 
   5   1  29       40.14       15.31      3.93 o 
   6   1  29        1.18        7.14      2.94 o 
   0   2  29        1.67       11.69      2.03 o 
   1   2  29      306.87      316.26      5.42 o 
   2   2  29      198.24      213.93      7.49 o 
   3   2  29      332.37      328.76      7.51 o 
   4   2  29       54.90       60.50      4.50 o 
   5   2  29       51.43       43.17     10.03 o 
   6   2  29        8.94       -2.18      5.23 o 
   1   3  29     1134.83     1170.07     10.86 o 
   2   3  29       53.34       61.93      7.01 o 
   3   3  29       70.21       59.52     13.00 o 
   4   3  29       39.94       32.87      6.22 o 
   5   3  29       55.73       29.15     15.03 o 
   6   3  29       37.09       15.83      9.37 o 
   0   4  29      254.82      273.07      6.91 o 
   1   4  29      381.28      401.91      7.98 o 
   2   4  29       18.92       15.48      4.78 o 
   3   4  29       32.27       31.22      5.83 o 
   4   4  29       18.82       20.27      6.60 o 
   5   4  29        2.45       -2.47      4.20 o 
   6   4  29       25.83        5.69      6.68 o 
   1   5  29        2.98        1.67      2.93 o 
   2   5  29       23.32       12.84      3.56 o 
   3   5  29        5.82        6.01      3.79 o 
   4   5  29       18.26        8.23      8.91 o 
   5   5  29       22.66        3.73      8.61 o 
   0   6  29        7.51       21.97      5.71 o 
   1   6  29       18.63       14.56      3.57 o 
   2   6  29        0.82        5.15      3.21 o 
   3   6  29       38.00       26.61      4.47 o 
   4   6  29        0.83       -0.56      3.25 o 
   5   6  29        0.01        1.41      3.64 o 
   1   7  29        2.86        1.19      3.47 o 
   2   7  29        0.13        1.51      3.41 o 
   3   7  29       23.73       13.27      4.57 o 
   4   7  29        6.78        7.32      3.79 o 
   0   8  29        3.58        2.21      3.50 o 
   1   8  29       10.58        2.96      3.65 o 
   2   8  29       14.20       14.18      4.46 o 
   0   0  30     1458.50     1416.26     31.37 o 
   1   0  30       24.50       21.53      5.49 o 
   2   0  30      155.21      142.46      5.30 o 
   3   0  30      106.53      113.93      5.03 o 
   4   0  30        9.52        3.35      3.07 o 
   5   0  30       35.04       21.49      8.82 o 
   6   0  30        0.22        4.82      3.11 o 
   1   1  30        0.39        3.91      1.31 o 
   2   1  30      127.74      100.25      5.92 o 
   3   1  30      146.89      170.32     10.14 o 
   4   1  30       74.87       68.72      9.25 o 
   5   1  30        0.04        1.30      2.75 o 
   6   1  30        2.08        0.24      3.22 o 
   0   2  30      555.40      583.28     11.31 o 
   1   2  30      166.00      174.35      4.91 o 
   2   2  30        6.44        5.79      3.49 o 
   3   2  30       82.76       85.83      5.04 o 
   4   2  30      108.69      126.66      7.09 o 
   5   2  30        0.24        6.13      3.06 o 
   6   2  30       10.82       -1.05      6.78 o 
   1   3  30        1.74        9.21      3.58 o 
   2   3  30        1.26       -1.47      2.85 o 
   3   3  30       13.14       13.92      6.83 o 
   4   3  30        9.67        0.71      3.40 o 
   5   3  30       42.97       37.45     13.24 o 
   6   3  30        1.33       -2.64      3.73 o 
   0   4  30       61.44       71.43      5.09 o 
   1   4  30       53.93       69.55      4.53 o 
   2   4  30       98.69      105.46     11.55 o 
   3   4  30        4.92        8.54      3.64 o 
   4   4  30      232.09      270.53     11.58 o 
   5   4  30        1.84       -1.01      3.74 o 
   1   5  30       67.98       70.49      4.63 o 
   2   5  30      113.18      111.67      5.58 o 
   3   5  30       11.37        4.92      3.65 o 
   4   5  30       43.23       32.17     11.93 o 
   5   5  30       10.64       -0.18      4.77 o 
   0   6  30       10.53        8.13      3.78 o 
   1   6  30        2.64        6.98      4.07 o 
   2   6  30       20.60       24.27      3.87 o 
   3   6  30        0.03       -2.99      2.99 o 
   4   6  30       72.82       88.57      5.84 o 
   1   7  30       15.27        9.08      3.77 o 
   2   7  30       36.91       26.21      4.87 o 
   3   7  30       17.81       14.83      7.72 o 
   0   8  30      114.34      124.78      6.33 o 
   1   8  30       10.65       18.35      3.89 o 
   2   8  30        0.91        6.21      3.20 o 
   1   1  31      114.97      109.94      7.40 o 
   2   1  31       75.94       60.37      9.24 o 
   3   1  31        0.32        1.58      2.66 o 
   4   1  31       13.85        3.79      5.16 o 
   5   1  31        9.74       -2.00      3.21 o 
   6   1  31       11.28        3.54      3.57 o 
   0   2  31       20.29       24.90      3.74 o 
   1   2  31       46.59       43.42      3.28 o 
   2   2  31        5.08        6.02      3.12 o 
   3   2  31        2.35        1.08      2.95 o 
   4   2  31       28.11       25.95      3.58 o 
   5   2  31       26.54       16.00      4.77 o 
   6   2  31        5.92       -0.66      3.67 o 
   1   3  31       72.55       47.93      3.76 o 
   2   3  31        9.91        4.50      4.61 o 
   3   3  31       45.35       42.89      5.79 o 
   4   3  31       16.13        4.21      5.84 o 
   5   3  31       28.02        5.07      7.90 o 
   0   4  31       38.83       44.27      3.95 o 
   1   4  31       13.45       12.80      3.03 o 
   2   4  31        3.73        0.81      2.96 o 
   3   4  31       11.42        1.47      3.82 o 
   4   4  31       35.05       36.96      7.35 o 
   5   4  31       11.58        8.29      5.08 o 
   1   5  31       22.19        8.24      4.63 o 
   2   5  31        0.86        1.23      3.80 o 
   3   5  31        0.14       -2.63      3.56 o 
   4   5  31       15.84        8.96      6.98 o 
   5   5  31        2.39        0.32      3.86 o 
   0   6  31        1.88        0.22      3.36 o 
   1   6  31       93.38      105.24      5.47 o 
   2   6  31       36.75       41.06      4.20 o 
   3   6  31        5.90        7.53      3.88 o 
   4   6  31       46.94       52.24      6.63 o 
   1   7  31       18.03       21.93      7.77 o 
   2   7  31        9.87        1.09      4.35 o 
   3   7  31       10.56        5.87      4.57 o 
   0   8  31       13.51        4.69      4.07 o 
   1   8  31        0.82        2.45      4.00 o 
   0   0  32        3.19        2.13      2.93 o 
   1   0  32       11.74        6.57      3.93 o 
   2   0  32        1.18       -2.32      2.92 o 
   3   0  32       37.26       28.66      3.49 o 
   4   0  32        0.01       -0.90      2.81 o 
   5   0  32        5.22        0.45      4.19 o 
   6   0  32        4.39       -1.84      3.44 o 
   1   1  32        6.41        8.14      2.07 o 
   2   1  32      293.24      298.30     11.62 o 
   3   1  32      113.14      109.69      4.84 o 
   4   1  32       47.33       29.58     10.29 o 
   5   1  32        5.34        5.23      3.49 o 
   6   1  32        1.64        1.41      2.93 o 
   0   2  32        9.25       11.67      3.35 o 
   1   2  32      225.37      225.35      5.56 o 
   2   2  32        0.43       -0.78      2.64 o 
   3   2  32       47.68       50.60      4.11 o 
   4   2  32        7.53        7.95      4.23 o 
   5   2  32       17.35        9.96      6.49 o 
   1   3  32        0.05        0.88      2.66 o 
   2   3  32       40.30       42.80      8.60 o 
   3   3  32       23.72       14.42      8.47 o 
   4   3  32        7.05        3.15      3.40 o 
   5   3  32       20.73        6.56      7.48 o 
   0   4  32       94.64       88.92      4.82 o 
   1   4  32      141.72      150.65      5.85 o 
   2   4  32       16.93       22.28      5.28 o 
   3   4  32       74.89       82.11      5.02 o 
   4   4  32        2.15        3.99      3.30 o 
   5   4  32       24.27        5.05     11.44 o 
   1   5  32       39.65       36.10      8.04 o 
   2   5  32       49.82       31.13      4.28 o 
   3   5  32       58.89       54.54     14.02 o 
   4   5  32        9.21        2.82      5.81 o 
   0   6  32       20.02       15.60      3.51 o 
   1   6  32       64.28       66.76      8.17 o 
   2   6  32        5.27        5.47      3.62 o 
   3   6  32       20.29       11.49      6.28 o 
   1   7  32        2.76        3.44      3.50 o 
   2   7  32        0.81        1.73      3.12 o 
   1   1  33        1.89        0.12      1.84 o 
   2   1  33        0.00       -2.29      2.55 o 
   3   1  33       76.43       81.36      5.37 o 
   4   1  33        0.38       -1.66      2.48 o 
   5   1  33        1.36        0.02      2.96 o 
   0   2  33        7.82       11.23      3.19 o 
   1   2  33       12.69       12.87      2.94 o 
   2   2  33       36.99       35.06      4.88 o 
   3   2  33       84.64       70.24      7.96 o 
   4   2  33        0.08        8.23      3.03 o 
   5   2  33       23.23       11.59      6.43 o 
   1   3  33        4.65        1.97      2.03 o 
   2   3  33        0.29       -1.89      2.69 o 
   3   3  33       30.32       21.63      9.11 o 
   4   3  33       12.03        6.92      4.92 o 
   5   3  33       15.51       -4.17      4.17 o 
   0   4  33       74.28       88.30      4.98 o 
   1   4  33        2.00       -1.50      3.27 o 
   2   4  33       14.35       10.72      3.60 o 
   3   4  33        3.89        3.31      3.80 o 
   4   4  33       83.15       85.24      6.01 o 
   1   5  33        0.01        2.52      3.41 o 
   2   5  33       76.51       60.58      7.94 o 
   3   5  33       22.72       23.37      9.82 o 
   4   5  33        7.93        5.65      4.81 o 
   0   6  33       14.20       15.29      4.17 o 
   1   6  33        5.82        5.30      3.59 o 
   2   6  33       13.94       13.88      4.16 o 
   3   6  33       38.22       32.89      4.98 o 
   1   7  33        0.08       -2.77      2.77 o 
   0   0  34        0.64        4.58      3.13 o 
   1   0  34      376.20      364.71     18.09 o 
   2   0  34        0.03       -1.28      2.56 o 
   3   0  34       64.02       63.16      4.91 o 
   4   0  34       39.32       33.89      4.30 o 
   5   0  34        8.25        8.66      3.44 o 
   1   1  34        9.56        7.47      2.59 o 
   2   1  34       31.30       19.23      5.35 o 
   3   1  34       91.49       73.39      9.44 o 
   4   1  34        0.20        2.68      2.72 o 
   5   1  34        2.62        0.10      3.18 o 
   0   2  34       29.27       37.87      3.73 o 
   1   2  34        4.65        5.20      2.83 o 
   2   2  34       10.71       12.98      3.48 o 
   3   2  34       34.68       30.88      7.48 o 
   4   2  34        0.95        2.59      3.21 o 
   5   2  34        0.79       -0.62      3.60 o 
   1   3  34        0.41       -0.75      2.28 o 
   2   3  34        7.42        3.58      3.56 o 
   3   3  34        4.09        7.66      7.75 o 
   4   3  34        2.33        1.70      5.54 o 
   0   4  34      258.83      282.06      8.49 o 
   1   4  34        2.37        3.32      3.30 o 
   2   4  34       11.30        9.84      3.53 o 
   3   4  34        0.01       -1.20      2.94 o 
   4   4  34       11.67        1.69      7.46 o 
   1   5  34        0.25        2.63      3.35 o 
   2   5  34        8.22        4.08      3.48 o 
   3   5  34       20.67       16.73      8.06 o 
   0   6  34       59.47       65.04      5.27 o 
   1   6  34       55.20       60.07      5.29 o 
   2   6  34       13.51       13.19      5.25 o 
   1   1  35       20.27       16.38      2.93 o 
   2   1  35        9.93        8.42      2.62 o 
   3   1  35        3.04        0.95      3.19 o 
   4   1  35        8.03        5.01      2.86 o 
   0   2  35       47.23       44.57      4.27 o 
   1   2  35       23.80       27.96      6.35 o 
   2   2  35       56.21       54.93      5.68 o 
   3   2  35        5.17        5.40      3.61 o 
   4   2  35       20.30       24.15      4.40 o 
   1   3  35        0.19       -0.29      2.40 o 
   2   3  35        6.26        1.82      2.98 o 
   3   3  35        3.12       -0.55      3.04 o 
   4   3  35        0.36       -0.39      3.50 o 
   0   4  35        0.50        4.65      3.57 o 
   1   4  35       38.13       54.42      4.36 o 
   2   4  35       54.80       62.46      4.68 o 
   3   4  35        7.30        5.83      4.76 o 
   1   5  35        0.76        0.47      2.97 o 
   2   5  35       18.66       10.13      4.08 o 
   3   5  35        2.22        5.49      3.53 o 
   0   6  35        9.23        5.19      3.80 o 
   1   6  35        0.01        4.95      3.83 o 
   0   0  36        5.02        2.38      3.44 o 
   1   0  36       87.73       97.80      7.03 o 
   2   0  36      243.96      255.60      7.77 o 
   3   0  36      168.73      171.42      6.69 o 
   4   0  36        4.54        1.37      3.33 o 
   1   1  36       33.37       25.51      3.85 o 
   2   1  36        0.74        0.24      2.39 o 
   3   1  36        6.30        2.30      3.91 o 
   4   1  36        4.53        2.09      3.10 o 
   0   2  36       55.62       48.95      4.23 o 
   1   2  36        3.38        5.69      2.72 o 
   2   2  36        0.44        3.14      2.73 o 
   3   2  36        8.85        3.93      3.20 o 
   4   2  36        2.90       -1.27      3.33 o 
   1   3  36        0.38        3.21      2.60 o 
   2   3  36        0.21        1.34      3.01 o 
   3   3  36        4.95        3.38      3.09 o 
   0   4  36      129.27      152.37      7.04 o 
   1   4  36       22.32       23.04      3.97 o 
   2   4  36        5.45        5.94      4.53 o 
   3   4  36        0.77        1.41      3.48 o 
   1   5  36        1.27        6.27      3.03 o 
   2   5  36        9.26        7.75      3.62 o 
   1   1  37        1.34       -0.19      2.04 o 
   2   1  37        2.23        4.16      3.06 o 
   3   1  37        7.76        9.07      3.62 o 
   4   1  37        1.21        3.73      2.53 o 
   0   2  37        1.89        5.33      3.52 o 
   1   2  37        3.68        5.93      3.21 o 
   2   2  37       34.76       36.03      4.88 o 
   3   2  37       30.66       26.67      4.34 o 
   1   3  37        0.01       -0.14      2.29 o 
   2   3  37        0.66       -0.39      3.03 o 
   3   3  37        5.72        0.42      3.72 o 
   0   4  37        6.07        7.58      3.77 o 
   1   4  37        2.56        2.65      2.93 o 
   2   4  37        3.22        2.64      3.46 o 
   1   5  37        3.56       -2.14      2.82 o 
   0   0  38       60.97       36.05      8.23 o 
   1   0  38        7.89        9.47      4.23 o 
   2   0  38       55.71       53.65      4.82 o 
   3   0  38       55.68       50.71     12.62 o 
   1   1  38        2.58        2.33      2.13 o 
   2   1  38       84.21       72.44      6.28 o 
   3   1  38        9.83        7.86      3.46 o 
   0   2  38        0.18       -1.37      3.02 o 
   1   2  38        1.32        1.27      2.27 o 
   2   2  38        1.71       -0.63      2.98 o 
   3   2  38        9.00        7.72      3.36 o 
   1   3  38        1.12       -2.30      2.42 o 
   2   3  38        0.82       -0.14      3.47 o 
   0   4  38        4.04        9.99      3.77 o 
   1   4  38       47.39       37.66      4.17 o 
   1   1  39        0.00       -0.84      2.03 o 
   2   1  39        7.23       -0.67      3.05 o 
   0   2  39        0.70        4.85      3.75 o 
   1   2  39        1.65        2.25      2.82 o 
   2   2  39        0.73       -1.38      3.20 o 
   1   3  39        9.53        2.73      3.30 o 
   0   0  40       61.62       46.01      7.00 o 
   1   0  40        3.93        5.65      3.38 o 
   1   1  40        1.07        3.28      2.33 o 
   0   2  40       20.59       20.30      4.53 o 
   1   2  40       19.27       18.39      5.79 o 
                                                 
